# Supplementary material for: Thermal sensitivity of growth indicates heritable variation in 1-year-old rainbow trout (Oncorhynchus mykiss)
Source: Genet Sel Evol. 2016 Nov 29;48:94. doi: 10.1186/s12711-016-0272-3 (PMC5127088; doi:10.1186/s12711-016-0272-3)
Supplement: Supplementary file 1 — Additional file 1. Pedigree of the studied rainbow trout. [file 12711_2016_272_MOESM1_ESM.txt]

ANIMAL_ID SIRE DAM BYEAR
  8900004         0         0 1989
  8900005         0         0 1989
  8900011         0         0 1989
  8900020         0         0 1989
  8900021         0         0 1989
  8900024         0         0 1989
  8900047         0         0 1989
  8900053         0         0 1989
  8900056         0         0 1989
  8900064         0         0 1989
  8900065         0         0 1989
  8900071         0         0 1989
  8900074         0         0 1989
  8900075         0         0 1989
  8900084         0         0 1989
  8900101         0         0 1989
  8900105         0         0 1989
  8900111         0         0 1989
  8900131         0         0 1989
  8900140         0         0 1989
  8900142         0         0 1989
  8900144         0         0 1989
  8900152         0         0 1989
  8900153         0         0 1989
  8900156         0         0 1989
  8900174         0         0 1989
  8900176         0         0 1989
  8900185         0         0 1989
  8900192         0         0 1989
  8900211         0         0 1989
  8900213         0         0 1989
  8900220         0         0 1989
  8900227         0         0 1989
  8900229         0         0 1989
  8900239         0         0 1989
  8900241         0         0 1989
  8900244         0         0 1989
  8900246         0         0 1989
  8900249         0         0 1989
  8900252         0         0 1989
  8900254         0         0 1989
  8900264         0         0 1989
  8900269         0         0 1989
  8900272         0         0 1989
  8900273         0         0 1989
  8900279         0         0 1989
  8900280         0         0 1989
  8900285         0         0 1989
  8900290         0         0 1989
  8900295         0         0 1989
  9000001         0         0 1990
  9000002         0         0 1990
  9000003         0         0 1990
  9000004         0         0 1990
  9000006         0         0 1990
  9000011         0         0 1990
  9000016         0         0 1990
  9000017         0         0 1990
  9000022         0         0 1990
  9000023         0         0 1990
  9000024         0         0 1990
  9000025         0         0 1990
  9000026         0         0 1990
  9000027         0         0 1990
  9000033         0         0 1990
  9000036         0         0 1990
  9000040         0         0 1990
  9000044         0         0 1990
  9000045         0         0 1990
  9000046         0         0 1990
  9000047         0         0 1990
  9000051         0         0 1990
  9000052         0         0 1990
  9000053         0         0 1990
  9000054         0         0 1990
  9000058         0         0 1990
  9000059         0         0 1990
  9000062         0         0 1990
  9000066         0         0 1990
  9000067         0         0 1990
  9000068         0         0 1990
  9000076         0         0 1990
  9000077         0         0 1990
  9000079         0         0 1990
  9000080         0         0 1990
  9000081         0         0 1990
  9000083         0         0 1990
  9000091         0         0 1990
  9000092         0         0 1990
  9000093         0         0 1990
  9000094         0         0 1990
  9000095         0         0 1990
  9000098         0         0 1990
  9000107         0         0 1990
  9000113         0         0 1990
  9000117         0         0 1990
  9000123         0         0 1990
  9000125         0         0 1990
  9000130         0         0 1990
  9000135         0         0 1990
  9000138         0         0 1990
  9000139         0         0 1990
  9000142         0         0 1990
  9000143         0         0 1990
  9000144         0         0 1990
  9000145         0         0 1990
  9000158         0         0 1990
  9000161         0         0 1990
  9000167         0         0 1990
  9000169         0         0 1990
  9000170         0         0 1990
  9000171         0         0 1990
  9000174         0         0 1990
  9000177         0         0 1990
  9000179         0         0 1990
  9000183         0         0 1990
  9000184         0         0 1990
  9000186         0         0 1990
  9000190         0         0 1990
  9000193         0         0 1990
  9000194         0         0 1990
  9206841   8900220   8900004 1992
  9206858   8900220   8900004 1992
  9207406   8900227   8900053 1992
  9207448   8900227   8900111 1992
  9207474   8900227   8900111 1992
  9207488   8900227   8900111 1992
  9207491   8900227   8900111 1992
  9207732   8900229   8900140 1992
  9207814   8900229   8900142 1992
  9207837   8900229   8900142 1992
  9208834   8900239   8900064 1992
  9208905   8900239   8900065 1992
  9208910   8900239   8900065 1992
  9209171   8900241   8900071 1992
  9209518   8900244   8900074 1992
  9209552   8900244   8900074 1992
  9209584   8900244   8900075 1992
  9209631   8900244   8900075 1992
  9209826   8900246   8900084 1992
  9210452   8900249   8900024 1992
  9210463   8900249   8900024 1992
  9210467   8900249   8900024 1992
  9210472   8900249   8900024 1992
  9211144   8900252   8900101 1992
  9211540   8900254   8900105 1992
  9211570   8900254   8900105 1992
  9211583   8900254   8900105 1992
  9212332   8900264   8900131 1992
  9212355   8900264   8900131 1992
  9212958   8900269   8900005 1992
  9212984   8900269   8900005 1992
  9213032   8900269   8900021 1992
  9213111   8900269   8900144 1992
  9213793   8900272   8900011 1992
  9213820   8900272   8900011 1992
  9213933   8900272   8900152 1992
  9214044   8900272   8900153 1992
  9214297   8900273   8900156 1992
  9215467   8900279   8900020 1992
  9215502   8900279   8900020 1992
  9215730   8900280   8900056 1992
  9215776   8900280   8900056 1992
  9215805   8900280   8900174 1992
  9215822   8900280   8900174 1992
  9215967   8900280   8900176 1992
  9216006   8900280   8900176 1992
  9216223   8900285   8900185 1992
  9216336   8900290   8900192 1992
  9216356   8900290   8900192 1992
  9217520   8900295   8900047 1992
  9217523   8900295   8900047 1992
  9217553   8900295   8900211 1992
  9217737   8900295   8900213 1992
  9217742   8900295   8900213 1992
  9236788         0         0 1992
  9236888         0         0 1992
  9237288         0         0 1992
  9237468         0         0 1992
  9248708         0         0 1992
  9249138         0         0 1992
  9249528         0         0 1992
  9249558         0         0 1992
  9250278         0         0 1992
  9300134   9000001   9000170 1993
  9300563   9000002   9000144 1993
  9300674   9000003   9000135 1993
  9300713   9000003   9000135 1993
  9300846   9000003   9000143 1993
  9300887   9000003   9000161 1993
  9300899   9000003   9000161 1993
  9300976   9000003   9000194 1993
  9301247   9000004   9000161 1993
  9301291   9000004   9000161 1993
  9301300   9000004   9000161 1993
  9301813   9000006   9000184 1993
  9305130   9000016   9000161 1993
  9305136   9000016   9000161 1993
  9305144   9000016   9000161 1993
  9305187   9000016   9000161 1993
  9307319   9000022   9000125 1993
  9307427   9000022   9000174 1993
  9307574   9000022   9000190 1993
  9307586   9000022   9000190 1993
  9307619   9000022   9000193 1993
  9308090   9000023   9000145 1993
  9308520   9000024   9000138 1993
  9308704   9000025   9000094 1993
  9308779   9000025   9000095 1993
  9309409   9000026   9000095 1993
  9309719   9000027   9000139 1993
  9309787   9000027   9000167 1993
  9309978   9000027   9000183 1993
  9312432   9000033   9000169 1993
  9312448   9000033   9000179 1993
  9313234   9000036   9000077 1993
  9313262   9000036   9000077 1993
  9313423   9000036   9000079 1993
  9313462   9000036   9000079 1993
  9313512   9000036   9000079 1993
  9314552   9000040   9000117 1993
  9314574   9000040   9000117 1993
  9315647   9000044   9000076 1993
  9315657   9000044   9000076 1993
  9315666   9000044   9000076 1993
  9315739   9000044   9000077 1993
  9315854   9000044   9000079 1993
  9315903   9000045   9000117 1993
  9315948   9000045   9000117 1993
  9316062   9000045   9000144 1993
  9316084   9000045   9000144 1993
  9316459   9000046   9000107 1993
  9317059   9000047   9000113 1993
  9318478   9000051   9000107 1993
  9319093   9000052   9000123 1993
  9319519   9000053   9000098 1993
  9319537   9000053   9000098 1993
  9319838   9000054   9000083 1993
  9320274   9000054   9000130 1993
  9322063   9000058   9000158 1993
  9322140   9000058   9000186 1993
  9322207   9000059   9000076 1993
  9322254   9000059   9000077 1993
  9322273   9000059   9000077 1993
  9323364   9000062   9000184 1993
  9323367   9000062   9000184 1993
  9324405   9000066   9000080 1993
  9324443   9000066   9000081 1993
  9324497   9000066   9000081 1993
  9324726   9000067   9000091 1993
  9324788   9000067   9000091 1993
  9324817   9000067   9000092 1993
  9324916   9000067   9000093 1993
  9324964   9000067   9000093 1993
  9324974   9000067   9000093 1993
  9324978   9000067   9000093 1993
  9324984   9000067   9000093 1993
  9324997   9000067   9000093 1993
  9325482   9000068   9000186 1993
  9325509   9000068   9000186 1993
  9377106   9000017   9000142 1993
  9377186   9000067   9000177 1993
  9377466   9000017   9000142 1993
  9378156   9000011   9000171 1993
  9390316   9000001   9000183 1993
  9500023   9212355   9208910 1995
  9500299   9208905   9217553 1995
  9500327   9208905   9217553 1995
  9500328   9208905   9217553 1995
  9500537   9236888   9215805 1995
  9500742   9217520   9209584 1995
  9500800   9237468   9215776 1995
  9501804   9215467   9207491 1995
  9501815   9215467   9207491 1995
  9501827   9215467   9207491 1995
  9501834   9215467   9207491 1995
  9501837   9215467   9207491 1995
  9502413   9216356   9208834 1995
  9502581   9216356   9213820 1995
  9502606   9216356   9213820 1995
  9502636   9216356   9217737 1995
  9502647   9216356   9217737 1995
  9502738   9211583   9207474 1995
  9502756   9211583   9207474 1995
  9502914   9236788   9211540 1995
  9505899   9207814   9216223 1995
  9506736   9207732   9207406 1995
  9506767   9207732   9207406 1995
  9507166   9213793   9209631 1995
  9507749   9210472   9212958 1995
  9507848   9210463   9248708 1995
  9507862   9210463   9248708 1995
  9507864   9210463   9248708 1995
  9507884   9210463   9248708 1995
  9507887   9210463   9248708 1995
  9508754   9209826   9207488 1995
  9509236   9215967   9212984 1995
  9509255   9215967   9212984 1995
  9509814   9215730   9249138 1995
  9509831   9215730   9210452 1995
  9509855   9215730   9210452 1995
  9511065   9207837   9249528 1995
  9511070   9207837   9249528 1995
  9511158   9214297   9249558 1995
  9511176   9214297   9249558 1995
  9511208   9214297   9213933 1995
  9511218   9214297   9213933 1995
  9511226   9214297   9213933 1995
  9511993   9206858   9207448 1995
  9512146   9209552   9212332 1995
  9512223   9209552   9217523 1995
  9512402   9209552   9210467 1995
  9512910   9213111   9215502 1995
  9513691   9206841   9213032 1995
  9513986   9209171   9215822 1995
  9514086   9209171   9216336 1995
  9514216   9209518   9217742 1995
  9514226   9209518   9217742 1995
  9514570   9211144   9250278 1995
  9514573   9211144   9250278 1995
  9514576   9211144   9250278 1995
  9514856   9237288   9216006 1995
  9514867   9237288   9216006 1995
  9515535   9214044   9211570 1995
  9515536   9214044   9211570 1995
  9599998         0         0 1995
  9601517   9378156   9323367 1996
  9602030   9325509   9309978 1996
  9602643   9324997   9319093 1996
  9603279   9309787   9315739 1996
  9603293   9309787   9315739 1996
  9603826   9307574   9301300 1996
  9603829   9307574   9301300 1996
  9603953   9319838   9315647 1996
  9603964   9319838   9315647 1996
  9604472   9300887   9308779 1996
  9604474   9300887   9308779 1996
  9606766   9305187   9316459 1996
  9607043   9377466   9315666 1996
  9607077   9377466   9315666 1996
  9607088   9377106   9390316 1996
  9607232   9377186   9315657 1996
  9607426   9301813   9322207 1996
  9701023   9309719   9301291 1997
  9701069   9315948   9301291 1997
  9702103   9325482   9305136 1997
  9702152   9322063   9305136 1997
  9702155   9322063   9305136 1997
  9702540   9322063   9324788 1997
  9702570   9322063   9324788 1997
  9702817   9300563   9315666 1997
  9702818   9300563   9315666 1997
  9702965   9322140   9324443 1997
  9703199   9322140   9319537 1997
  9703869   9322273   9301247 1997
  9703919   9322273   9301247 1997
  9703923   9322273   9301247 1997
  9703926   9322273   9301247 1997
  9704006   9324916   9301247 1997
  9704090   9316062   9301247 1997
  9704112   9316062   9301247 1997
  9704115   9316062   9301247 1997
  9704554   9300674   9315903 1997
  9704561   9300674   9315903 1997
  9704564   9300674   9315903 1997
  9704578   9300674   9315903 1997
  9704777   9317059   9308704 1997
  9704900   9312448   9300899 1997
  9704975   9319519   9300899 1997
  9704984   9319519   9300899 1997
  9704991   9319519   9300899 1997
  9705468   9324974   9320274 1997
  9705568   9312432   9320274 1997
  9706148   9307319   9300134 1997
  9706149   9307319   9300134 1997
  9706219   9308520   9300134 1997
  9706225   9308520   9300134 1997
  9706237   9308520   9300134 1997
  9706395   9324405   9313234 1997
  9707207   9307586   9315854 1997
  9707487   9324405   9324984 1997
  9707656   9308520   9300976 1997
  9707670   9308520   9300976 1997
  9707672   9308520   9300976 1997
  9708348   9307427   9323364 1997
  9708364   9307427   9323364 1997
  9708475   9314552   9324726 1997
  9708487   9314552   9324726 1997
  9708717   9324974   9313512 1997
  9708737   9324974   9313512 1997
  9708813   9314574   9313462 1997
  9708880   9309409   9313462 1997
  9708887   9309409   9313462 1997
  9708895   9309409   9313462 1997
  9708914   9305130   9313462 1997
  9709029   9300674   9316084 1997
  9709040   9300674   9316084 1997
  9709094   9318478   9316084 1997
  9709245   9300846   9307619 1997
  9709610   9324978   9305144 1997
  9709685   9313262   9305144 1997
  9709693   9313262   9305144 1997
  9709738   9324978   9308090 1997
  9709810   9300713   9308090 1997
  9710081   9300674   9313423 1997
  9710461   9314552   9324497 1997
  9711031   9324964   9322254 1997
  9711128   9313262   9324817 1997
  9804936   9501815   9507884 1998
  9804950   9501815   9507884 1998
  9804953   9501815   9507884 1998
  9804962   9501815   9507884 1998
  9805290   9502581   9501827 1998
  9805294   9502581   9501827 1998
  9805295   9502581   9501827 1998
  9805506   9505899   9500327 1998
  9805611   9501834   9509236 1998
  9805752   9501834   9500800 1998
  9805770   9501834   9500800 1998
  9805999   9502738   9501804 1998
  9806019   9502738   9501804 1998
  9806020   9502738   9501804 1998
  9806032   9502738   9501804 1998
  9806158   9502738   9500328 1998
  9806172   9502738   9500328 1998
  9806251   9506767   9515536 1998
  9806279   9506736   9509814 1998
  9806297   9506736   9509814 1998
  9806298   9506736   9509814 1998
  9806424   9502636   9500023 1998
  9806428   9502636   9500023 1998
  9806435   9502636   9500023 1998
  9806444   9502636   9500023 1998
  9806455   9502636   9500023 1998
  9806466   9502636   9500023 1998
  9806469   9502636   9500023 1998
  9806473   9502636   9500023 1998
  9806616   9507862   9502413 1998
  9806617   9507862   9502413 1998
  9806738   9502914   9514226 1998
  9806794   9502914   9514573 1998
  9806820   9502647   9511176 1998
  9806825   9502647   9511176 1998
  9806834   9502647   9511176 1998
  9806850   9502647   9511176 1998
  9806851   9502647   9511176 1998
  9806853   9502647   9511176 1998
  9806971   9507166   9514867 1998
  9806985   9507166   9514867 1998
  9807027   9509255   9501837 1998
  9807175   9507848   9500742 1998
  9807177   9507848   9500742 1998
  9807180   9507848   9500742 1998
  9807253   9507848   9511208 1998
  9807281   9507749   9514216 1998
  9807292   9507749   9514216 1998
  9807314   9507749   9514216 1998
  9807492   9507864   9514086 1998
  9807500   9507864   9514086 1998
  9807511   9507864   9514086 1998
  9807548   9508754   9509831 1998
  9807572   9508754   9509831 1998
  9807576   9508754   9509831 1998
  9808217   9511070   9507887 1998
  9808265   9511070   9507887 1998
  9808276   9511070   9507887 1998
  9808483   9512402   9511218 1998
  9808521   9511226   9500299 1998
  9808531   9511226   9500299 1998
  9808733   9511158   9502756 1998
  9808738   9511158   9502756 1998
  9808753   9511158   9502756 1998
  9808896   9514570   9512146 1998
  9808899   9514570   9512146 1998
  9808931   9514570   9514856 1998
  9808961   9514570   9514856 1998
  9809014   9512910   9513986 1998
  9809372   9513691   9511065 1998
  9809374   9513691   9511065 1998
  9809376   9513691   9511065 1998
  9809474   9514576   9502606 1998
  9809480   9514576   9502606 1998
  9811184   9511993   9512223 1998
  9811186   9511993   9512223 1998
  9811196   9511993   9512223 1998
  9811198   9511993   9512223 1998
  9811296   9515535   9500537 1998
  9811314   9515535   9500537 1998
  9811315   9515535   9500537 1998
  9811317   9515535   9500537 1998
  9811461   9599998   9509855 1998
  9811469   9599998   9509855 1998
  9900568   9601517   9607088 1999
  9900995   9603293   9602643 1999
  9901131         0         0 1999
  9901293   9607077   9606766 1999
  9902776   9603829   9604472 1999
  9903091   9603279   9603953 1999
  9903638   9607426   9607043 1999
  9903739   9607426   9603826 1999
  9904334   9602030   9607232 1999
  9904413   9604474   9603964 1999
  6600062   9702155   9711031 2000
  6600276   9704900   9711128 2000
  6600551   9709040   9708914 2000
  6600598   9703926   9708895 2000
  6600805   9707656   9709029 2000
  6600816   9707656   9709029 2000
  6601450   9708887   9701069 2000
  6601456   9708887   9701069 2000
  6601620   9703199   9704564 2000
  6601637   9703199   9704564 2000
  6601709   9708887   9704984 2000
  6601931   9704777   9709685 2000
  6602090   9708487   9710081 2000
  6602213   9708487   9709610 2000
  6602263   9701023   9704975 2000
  6602264   9701023   9704975 2000
  6602284   9701023   9704975 2000
  6602292   9701023   9704975 2000
  6602323   9702570   9704975 2000
  6602403   9702570   9705468 2000
  6602523   9702817   9706149 2000
  6602653   9702817   9710461 2000
  6602656   9702817   9702965 2000
  6602679   9702817   9702965 2000
  6602689   9702817   9702965 2000
  6602712   9706225   9702965 2000
  6602758   9702817   9702540 2000
  6602786   9702817   9708880 2000
  6602798   9702817   9708880 2000
  6602829   9706225   9708880 2000
  6602983   9707207   9703869 2000
  6602987   9707207   9703869 2000
  6603008   9707207   9703869 2000
  6603016   9707207   9703869 2000
  6603059   9707207   9709738 2000
  6603067   9707207   9709738 2000
  6603071   9707207   9709738 2000
  6603570   9709094   9702152 2000
  6603654   9702103   9704112 2000
  6604241   9704561   9709693 2000
  6604390   9703923   9709245 2000
  6604396   9703923   9709245 2000
  6604474   9708813   9709245 2000
  6604888   9706237   9704991 2000
  6604916   9707487   9704991 2000
  6604962   9708348   9704991 2000
  6605071   9706237   9708364 2000
  6605753   9707672   9708475 2000
  6605773   9707672   9708475 2000
  6605833   9704578   9708737 2000
  6606396   9707670   9706395 2000
  6606690   9709810   9704115 2000
  6607082   9706219   9708717 2000
  6607247   9705568   9704006 2000
  6607300   9706148   9704554 2000
  6607560   9706148   9703919 2000
  6607709   9704090   9702818 2000
200107012   9806279   9804936 2001
200107391   9811469   9808217 2001
200107440   9806279   9809480 2001
200107840   9811469   9806616 2001
200107901   9806794   9807511 2001
200107905   9806794   9807511 2001
200107907   9806794   9807511 2001
200108006   9808931   9806297 2001
200108077   9811461   9806297 2001
200108193   9805290   9806985 2001
200108205   9805290   9806985 2001
200108373   9806158   9806251 2001
200108604   9806473   9806032 2001
200109182   9806466   9805294 2001
200109301   9807314   9806851 2001
200109343   9807314   9806469 2001
200109360   9807314   9806469 2001
200109510   9806738   9807572 2001
200109538   9808276   9807572 2001
200109543   9808276   9807572 2001
200109630   9808276   9805611 2001
200109695   9807253   9806172 2001
200109826   9806971   9806820 2001
200109876   9807027   9806820 2001
200110088   9806825   9808899 2001
200110146   9808753   9808899 2001
200110450   9806850   9808961 2001
200110463   9806850   9808961 2001
200110568   9811184   9806834 2001
200110594   9811314   9806834 2001
200110603   9811314   9806834 2001
200110711   9811314   9806298 2001
200110928   9808753   9811315 2001
200110936   9808753   9811315 2001
200111387   9806617   9806853 2001
200111856   9806455   9804953 2001
200112140   9805506   9804962 2001
200112245   9807281   9804962 2001
200112252   9807281   9804962 2001
200112326   9805999   9808521 2001
200112388   9805770   9807492 2001
200112508   9805770   9807500 2001
200112553   9805999   9807500 2001
200112890   9805752   9808531 2001
200112897   9805752   9808531 2001
200112948   9805752   9807576 2001
200113231   9811186   9805295 2001
200113280   9806435   9807292 2001
200113327   9811186   9807292 2001
200113634   9809014   9807180 2001
200113967   9806020   9811196 2001
200114139   9809374   9804950 2001
200114326   9811198   9808896 2001
200114330   9811198   9808896 2001
200114437   9811317   9809474 2001
200114498   9806020   9806428 2001
200114541   9808733   9806428 2001
200114546   9808733   9806428 2001
200114883   9809376   9807548 2001
200115100   9809372   9806424 2001
200115221   9809372   9807175 2001
200115368   9806019   9808483 2001
200115386   9806019   9808483 2001
200115715   9805506   9808265 2001
200115771   9806444   9808265 2001
200115936   9806444   9807177 2001
200116220   9811296   9808738 2001
200200476   9902776   9903091 2002
200200822   9903739   9904413 2002
200201237   9903638   9900568 2002
200201498   9904334   9900995 2002
200202082   9901293   9901131 2002
200327211   6603016   6605773 2003
200327221   6603016   6605773 2003
200327471   6607709   6605773 2003
200328068   6602284   6603071 2003
200328488   6607247   6600551 2003
200328878   6604390   6602679 2003
200329100   6602263   6602679 2003
200331018   6602689   6604241 2003
200331290   6605071   6602323 2003
200331759   6602523   6605833 2003
200331764   6602523   6605833 2003
200331765   6602523   6605833 2003
200332790   6604396   6602758 2003
200333833   6602213   6602786 2003
200334134   6603059   6602292 2003
200335057   6606396   6603570 2003
200335470   6601456   6604962 2003
200335475   6601456   6604962 2003
200336501   6602213   6602829 2003
200336936   6607082   6606690 2003
200337088   6602712   6606690 2003
200337367   6607300   6601931 2003
200337379   6607300   6601931 2003
200337387   6607300   6601931 2003
200337785   6602264   6602403 2003
200339304   6601450   6604916 2003
200339451   6602798   6604916 2003
200340202   6603067   6604888 2003
200340647   6603654   6602090 2003
200340657   6603654   6602090 2003
200340665   6603654   6602090 2003
200341406   6605753   6602987 2003
200343223   6600276   6602656 2003
200344703   6600062   6604474 2003
200345008   6603008   6600816 2003
200347757   6600805   6600598 2003
200348074   6602653   6601709 2003
200348626   6601620   6602983 2003
200349474   6601637   6607560 2003
200400307 200110603 200114139 2004
200400601 200116220 200113327 2004
200400752 200114437 200113327 2004
200400756 200114437 200113327 2004
200401102 200107440 200109695 2004
200401266 200109182 200109695 2004
200401268 200109182 200109695 2004
200401507 200112140 200110146 2004
200401653 200109343 200112508 2004
200401659 200109343 200112508 2004
200401661 200109343 200112508 2004
200401964 200113634 200108604 2004
200402269 200108077 200108604 2004
200402469 200112326 200107391 2004
200402471 200112326 200107391 2004
200404005 200114546 200114883 2004
200404232 200110568 200109543 2004
200404632 200109360 200112388 2004
200404646 200109360 200112388 2004
200404798 200112252 200108006 2004
200404972 200115936 200108006 2004
200405133 200112245 200108006 2004
200405731 200112897 200107905 2004
200405852 200112252 200110711 2004
200406140 200113280 200112890 2004
200406324 200107907 200112890 2004
200406512 200115715 200108205 2004
200406855 200110450 200108373 2004
200407003 200109301 200108373 2004
200407223 200110463 200108373 2004
200407238 200110463 200108373 2004
200407242 200110463 200108373 2004
200407887 200115715 200108193 2004
200408374 200110594 200114326 2004
200408389 200110594 200114326 2004
200408693 200112553 200114326 2004
200409378 200110928 200111856 2004
200410342 200115100 200115368 2004
200410472 200107840 200113967 2004
200410482 200107840 200113967 2004
200410486 200107840 200113967 2004
200411069 200115715 200113231 2004
200411323 200110928 200115221 2004
200411613 200110936 200115221 2004
200411632 200110936 200115221 2004
200411639 200110936 200115221 2004
200411799 200112897 200107901 2004
200412291 200109538 200114541 2004
200412604 200115771 200115386 2004
200412745 200115936 200112948 2004
200413078 200109301 200112948 2004
200414172 200111387 200114330 2004
200416023 200109876 200109510 2004
200416189 200110594 200107012 2004
200416314 200109826 200107012 2004
200416376 200109630 200110088 2004
200417876 200113634 200114498 2004
200534355 200201498 200200822 2005
200538574 200200476 200201237 2005
200601097 200340665 200343223 2006
200601111 200340665 200343223 2006
200602122 200327471 200337367 2006
200602125 200327471 200337367 2006
200603500 200327471 200337379 2006
200603730 200333833 200345008 2006
200604367 200332790 200339304 2006
200604775 200328488 200331290 2006
200604781 200328488 200331290 2006
200605657 200334134 200335057 2006
200605758 200348626 200335057 2006
200605764 200348626 200335057 2006
200605781 200348626 200335057 2006
200607042 200337088 200344703 2006
200607591 200335470 200331764 2006
200607608 200335470 200331764 2006
200607791 200331018 200327221 2006
200608346 200331759 200335475 2006
200608451 200331765 200335475 2006
200608456 200331765 200335475 2006
200608843 200340647 200340202 2006
200608852 200340647 200340202 2006
200608854 200340647 200340202 2006
200608945 200340657 200340202 2006
200610330 200348074 200336936 2006
200610976 200337387 200329100 2006
200613467 200336501 200328878 2006
200613483 200336501 200328878 2006
200615314 200337785 200347757 2006
200615418 200328068 200347757 2006
200615589 200349474 200339451 2006
200700792 200401266 200405133 2007
200700982 200410342 200405133 2007
200702445 200411639 200401653 2007
200702534 200411323 200404646 2007
200702712 200407242 200404646 2007
200704759 200416376 200402269 2007
200704879 200411639 200402269 2007
200704956 200404005 200406324 2007
200704976 200404005 200406324 2007
200704978 200404005 200406324 2007
200705058 200404232 200406324 2007
200707934 200410486 200341406 2007
200708019 200412604 200341406 2007
200708501 200408374 200402469 2007
200708514 200408374 200402469 2007
200708830 200401102 200401661 2007
200710634 200417876 200202082 2007
200710639 200417876 200202082 2007
200710651 200417876 200202082 2007
200710759 200401964 200202082 2007
200710765 200401964 200202082 2007
200712368 200406855 200412745 2007
200712369 200406855 200412745 2007
200712382 200406855 200412745 2007
200712499 200407223 200412745 2007
200714132 200400756 200412291 2007
200714137 200400756 200412291 2007
200714219 200413078 200401507 2007
200714224 200413078 200401507 2007
200715312 200408693 200416189 2007
200716267 200400307 200404972 2007
200716436 200327211 200409378 2007
200717547 200400752 200406512 2007
200717672 200411613 200406140 2007
200718151 200405852 200414172 2007
200718165 200405852 200414172 2007
200718171 200405852 200414172 2007
200718273 200408374 200402471 2007
200718474 200400752 200402471 2007
200718559 200411069 200416023 2007
200718566 200411069 200416023 2007
200718567 200411069 200416023 2007
200719743 200411799 200410482 2007
200720753 200407238 200401659 2007
200720760 200407238 200401659 2007
200721185 200404005 200405731 2007
200721186 200404005 200405731 2007
200724704 200327211 200401268 2007
200724991 200407887 200408389 2007
200725495 200416314 200404798 2007
200725702 200410342 200404798 2007
200726454 200411632 200404632 2007
200726544 200407887 200400601 2007
200727062 200407003 200410472 2007
200727064 200407003 200410472 2007
200900209 200605781 200608346 2009
200900732 200615418 200601111 2009
200902006 200538574 200608843 2009
200903029 200605758 200607608 2009
200904674 200607042 200607591 2009
200907012 200615418 200601097 2009
200909552 200604775 200607791 2009
200909565 200604775 200607791 2009
200909699 200605764 200608451 2009
200911812 200610330 200534355 2009
200913381 200605657 200602125 2009
200914514 200613483 200604781 2009
200914515 200613483 200604781 2009
200914598 200613467 200604781 2009
200914696 200603730 200604781 2009
200914700 200603730 200604781 2009
200915332 200607042 200608456 2009
200916956 200538574 200608852 2009
201000022 200716267 200718474 2010
201000023 200716267 200718474 2010
201000040 200712499 200718474 2010
201000047 200712499 200718474 2010
201000058 200704976 200727064 2010
201000070 200718559 200710759 2010
201000098 200604367 200725702 2010
201000112 200705058 200725702 2010
201000236 200719743 200714132 2010
201000242 200710765 200714224 2010
201000262 200718151 200704978 2010
201000346 200725495 200708019 2010
201000430 200700982 200608945 2010
201000476 200721186 200724991 2010
201000526 200608854 200714137 2010
201000737 200712368 200615589 2010
201000776 200720760 200615314 2010
201000805 200720753 200610976 2010
201000850 200705058 200710651 2010
201001003 200716436 200718567 2010
201001013 200714219 200710639 2010
201001058 200718171 200721185 2010
201001078 200702712 200704879 2010
201001221 200702534 200707934 2010
201001228 200717672 200707934 2010
201001379 200704956 200717547 2010
201001441 200715312 200724704 2010
201001512 200700792 200603500 2010
201001513 200700792 200603500 2010
201001597 200714219 200710634 2010
201001604 200718165 200710634 2010
201001634 200726454 200718273 2010
201001660 200708830 200708501 2010
201001663 200708830 200708501 2010
201001694 200726544 200712369 2010
201001695 200726544 200712369 2010
201001698 200726544 200712369 2010
201001737 200726544 200712382 2010
201001742 200726544 200712382 2010
201001782 200602122 200704759 2010
201001826 200702445 200718566 2010
201001849 200721186 200727062 2010
201001952 200708830 200708514 2010
201300200 201001013 201001441 2013
201300201 201001013 201001441 2013
201300202 201001013 201001441 2013
201300203 201001013 201001441 2013
201300204 201001013 201001441 2013
201300206 201001013 201001441 2013
201300207 201001013 201001441 2013
201300210 201001013 201001441 2013
201300211 201001013 201001441 2013
201300213 201001013 201001441 2013
201300215 201001013 201001441 2013
201300216 201001013 201001441 2013
201300217 201001013 201001441 2013
201300220 201001013 201001441 2013
201300221 201001013 201001441 2013
201300222 201001013 201001441 2013
201300223 201001013 201001441 2013
201300224 201001013 201001441 2013
201300365 201001379 201001782 2013
201300366 201001379 201001782 2013
201300367 201001379 201001782 2013
201300368 201001379 201001782 2013
201300369 201001379 201001782 2013
201300370 201001379 201001782 2013
201300372 201001379 201001782 2013
201300373 201001379 201001782 2013
201300374 201001379 201001782 2013
201300375 201001379 201001782 2013
201300376 201001379 201001782 2013
201300377 201001379 201001782 2013
201300378 201001379 201001782 2013
201300379 201001379 201001782 2013
201300380 201001379 201001782 2013
201300381 201001379 201001782 2013
201300384 201001379 201001782 2013
201300386 201001379 201001782 2013
201300388 201001379 201001782 2013
201300389 201001379 201001782 2013
201300455 200903029 201000022 2013
201300456 200903029 201000022 2013
201300458 200903029 201000022 2013
201300459 200903029 201000022 2013
201300461 200903029 201000022 2013
201300463 200903029 201000022 2013
201300464 200903029 201000022 2013
201300465 200903029 201000022 2013
201300467 200903029 201000022 2013
201300468 200903029 201000022 2013
201300469 200903029 201000022 2013
201300471 200903029 201000022 2013
201300472 200903029 201000022 2013
201300473 200903029 201000022 2013
201300474 200903029 201000022 2013
201300475 200903029 201000022 2013
201300476 200903029 201000022 2013
201300477 200903029 201000022 2013
201300478 200903029 201000022 2013
201300545 200914515 201000022 2013
201300548 200914515 201000022 2013
201300549 200914515 201000022 2013
201300550 200914515 201000022 2013
201300552 200914515 201000022 2013
201300553 200914515 201000022 2013
201300554 200914515 201000022 2013
201300556 200914515 201000022 2013
201300557 200914515 201000022 2013
201300558 200914515 201000022 2013
201300559 200914515 201000022 2013
201300560 200914515 201000022 2013
201300561 200914515 201000022 2013
201300562 200914515 201000022 2013
201300563 200914515 201000022 2013
201300564 200914515 201000022 2013
201300565 200914515 201000022 2013
201300566 200914515 201000022 2013
201300568 200914515 201000022 2013
201300569 200914515 201000022 2013
201300636 200914700 201000022 2013
201300637 200914700 201000022 2013
201300638 200914700 201000022 2013
201300641 200914700 201000022 2013
201300642 200914700 201000022 2013
201300643 200914700 201000022 2013
201300644 200914700 201000022 2013
201300645 200914700 201000022 2013
201300646 200914700 201000022 2013
201300648 200914700 201000022 2013
201300649 200914700 201000022 2013
201300650 200914700 201000022 2013
201300652 200914700 201000022 2013
201300653 200914700 201000022 2013
201300654 200914700 201000022 2013
201300655 200914700 201000022 2013
201300656 200914700 201000022 2013
201300657 200914700 201000022 2013
201300658 200914700 201000022 2013
201300659 200914700 201000022 2013
201301002 200904674 201001698 2013
201301003 200904674 201001698 2013
201301004 200904674 201001698 2013
201301005 200904674 201001698 2013
201301006 200904674 201001698 2013
201301007 200904674 201001698 2013
201301008 200904674 201001698 2013
201301009 200904674 201001698 2013
201301013 200904674 201001698 2013
201301014 200904674 201001698 2013
201301015 200904674 201001698 2013
201301016 200904674 201001698 2013
201301017 200904674 201001698 2013
201301018 200904674 201001698 2013
201301019 200904674 201001698 2013
201301022 200904674 201001698 2013
201301023 200904674 201001698 2013
201301024 200904674 201001698 2013
201301025 200904674 201001698 2013
201301026 200904674 201001698 2013
201301097 200900209 201001698 2013
201301098 200900209 201001698 2013
201301099 200900209 201001698 2013
201301100 200900209 201001698 2013
201301102 200900209 201001698 2013
201301103 200900209 201001698 2013
201301104 200900209 201001698 2013
201301105 200900209 201001698 2013
201301106 200900209 201001698 2013
201301107 200900209 201001698 2013
201301108 200900209 201001698 2013
201301110 200900209 201001698 2013
201301112 200900209 201001698 2013
201301114 200900209 201001698 2013
201301115 200900209 201001698 2013
201301116 200900209 201001698 2013
201301117 200900209 201001698 2013
201301118 200900209 201001698 2013
201301119 200900209 201001698 2013
201301120 200900209 201001698 2013
201301181 200915332 201001698 2013
201301182 200915332 201001698 2013
201301183 200915332 201001698 2013
201301184 200915332 201001698 2013
201301185 200915332 201001698 2013
201301186 200915332 201001698 2013
201301188 200915332 201001698 2013
201301189 200915332 201001698 2013
201301190 200915332 201001698 2013
201301191 200915332 201001698 2013
201301192 200915332 201001698 2013
201301193 200915332 201001698 2013
201301194 200915332 201001698 2013
201301195 200915332 201001698 2013
201301196 200915332 201001698 2013
201301197 200915332 201001698 2013
201301198 200915332 201001698 2013
201301201 200915332 201001698 2013
201301202 200915332 201001698 2013
201301203 200915332 201001698 2013
201301733 200916956 201001694 2013
201301735 200916956 201001694 2013
201301737 200916956 201001694 2013
201301738 200916956 201001694 2013
201301739 200916956 201001694 2013
201301740 200916956 201001694 2013
201301741 200916956 201001694 2013
201301742 200916956 201001694 2013
201301743 200916956 201001694 2013
201301744 200916956 201001694 2013
201301745 200916956 201001694 2013
201301746 200916956 201001694 2013
201301748 200916956 201001694 2013
201301749 200916956 201001694 2013
201301751 200916956 201001694 2013
201301752 200916956 201001694 2013
201301753 200916956 201001694 2013
201301754 200916956 201001694 2013
201301755 200916956 201001694 2013
201301756 200916956 201001694 2013
201301843 200914515 201001694 2013
201301844 200914515 201001694 2013
201301845 200914515 201001694 2013
201301846 200914515 201001694 2013
201301847 200914515 201001694 2013
201301848 200914515 201001694 2013
201301851 200914515 201001694 2013
201301852 200914515 201001694 2013
201301853 200914515 201001694 2013
201301854 200914515 201001694 2013
201301855 200914515 201001694 2013
201301856 200914515 201001694 2013
201301857 200914515 201001694 2013
201301858 200914515 201001694 2013
201301860 200914515 201001694 2013
201301861 200914515 201001694 2013
201301862 200914515 201001694 2013
201301863 200914515 201001694 2013
201301864 200914515 201001694 2013
201301865 200914515 201001694 2013
201301941 200911812 201001826 2013
201301943 200911812 201001826 2013
201301944 200911812 201001826 2013
201301945 200911812 201001826 2013
201301947 200911812 201001826 2013
201301949 200911812 201001826 2013
201301950 200911812 201001826 2013
201301951 200911812 201001826 2013
201301953 200911812 201001826 2013
201301954 200911812 201001826 2013
201301955 200911812 201001826 2013
201301956 200911812 201001826 2013
201301957 200911812 201001826 2013
201301959 200911812 201001826 2013
201301960 200911812 201001826 2013
201301961 200911812 201001826 2013
201301962 200911812 201001826 2013
201301963 200911812 201001826 2013
201301964 200911812 201001826 2013
201301965 200911812 201001826 2013
201302037 200913381 201001826 2013
201302039 200913381 201001826 2013
201302040 200913381 201001826 2013
201302041 200913381 201001826 2013
201302042 200913381 201001826 2013
201302043 200913381 201001826 2013
201302044 200913381 201001826 2013
201302046 200913381 201001826 2013
201302047 200913381 201001826 2013
201302050 200913381 201001826 2013
201302052 200913381 201001826 2013
201302053 200913381 201001826 2013
201302054 200913381 201001826 2013
201302055 200913381 201001826 2013
201302057 200913381 201001826 2013
201302058 200913381 201001826 2013
201302059 200913381 201001826 2013
201302060 200913381 201001826 2013
201302655 201001221 201000737 2013
201302656 201001221 201000737 2013
201302657 201001221 201000737 2013
201302658 201001221 201000737 2013
201302659 201001221 201000737 2013
201302660 201001221 201000737 2013
201302663 201001221 201000737 2013
201302664 201001221 201000737 2013
201302665 201001221 201000737 2013
201302667 201001221 201000737 2013
201302669 201001221 201000737 2013
201302671 201001221 201000737 2013
201302672 201001221 201000737 2013
201302673 201001221 201000737 2013
201302674 201001221 201000737 2013
201302675 201001221 201000737 2013
201302676 201001221 201000737 2013
201302677 201001221 201000737 2013
201302678 201001221 201000737 2013
201302679 201001221 201000737 2013
201303315 201001663 200909699 2013
201303318 201001663 200909699 2013
201303319 201001663 200909699 2013
201303320 201001663 200909699 2013
201303321 201001663 200909699 2013
201303322 201001663 200909699 2013
201303323 201001663 200909699 2013
201303324 201001663 200909699 2013
201303325 201001663 200909699 2013
201303326 201001663 200909699 2013
201303328 201001663 200909699 2013
201303329 201001663 200909699 2013
201303331 201001663 200909699 2013
201303332 201001663 200909699 2013
201303333 201001663 200909699 2013
201303334 201001663 200909699 2013
201303336 201001663 200909699 2013
201303337 201001663 200909699 2013
201303338 201001663 200909699 2013
201304183 201000242 201000526 2013
201304184 201000242 201000526 2013
201304185 201000242 201000526 2013
201304186 201000242 201000526 2013
201304187 201000242 201000526 2013
201304188 201000242 201000526 2013
201304189 201000242 201000526 2013
201304190 201000242 201000526 2013
201304193 201000242 201000526 2013
201304194 201000242 201000526 2013
201304195 201000242 201000526 2013
201304196 201000242 201000526 2013
201304197 201000242 201000526 2013
201304198 201000242 201000526 2013
201304199 201000242 201000526 2013
201304200 201000242 201000526 2013
201304201 201000242 201000526 2013
201304202 201000242 201000526 2013
201304203 201000242 201000526 2013
201304205 201000242 201000526 2013
201304271 201001228 201000805 2013
201304272 201001228 201000805 2013
201304273 201001228 201000805 2013
201304274 201001228 201000805 2013
201304275 201001228 201000805 2013
201304276 201001228 201000805 2013
201304277 201001228 201000805 2013
201304279 201001228 201000805 2013
201304280 201001228 201000805 2013
201304281 201001228 201000805 2013
201304282 201001228 201000805 2013
201304283 201001228 201000805 2013
201304284 201001228 201000805 2013
201304285 201001228 201000805 2013
201304287 201001228 201000805 2013
201304289 201001228 201000805 2013
201304290 201001228 201000805 2013
201304291 201001228 201000805 2013
201304292 201001228 201000805 2013
201304293 201001228 201000805 2013
201304397 201001003 201000805 2013
201304398 201001003 201000805 2013
201304400 201001003 201000805 2013
201304402 201001003 201000805 2013
201304404 201001003 201000805 2013
201304405 201001003 201000805 2013
201304406 201001003 201000805 2013
201304407 201001003 201000805 2013
201304408 201001003 201000805 2013
201304409 201001003 201000805 2013
201304410 201001003 201000805 2013
201304411 201001003 201000805 2013
201304412 201001003 201000805 2013
201304413 201001003 201000805 2013
201304414 201001003 201000805 2013
201304416 201001003 201000805 2013
201304417 201001003 201000805 2013
201304418 201001003 201000805 2013
201304420 201001003 201000805 2013
201304421 201001003 201000805 2013
201304485 201001849 200914696 2013
201304486 201001849 200914696 2013
201304487 201001849 200914696 2013
201304489 201001849 200914696 2013
201304490 201001849 200914696 2013
201304492 201001849 200914696 2013
201304493 201001849 200914696 2013
201304494 201001849 200914696 2013
201304496 201001849 200914696 2013
201304497 201001849 200914696 2013
201304499 201001849 200914696 2013
201304500 201001849 200914696 2013
201304501 201001849 200914696 2013
201304502 201001849 200914696 2013
201304503 201001849 200914696 2013
201304504 201001849 200914696 2013
201304506 201001849 200914696 2013
201304507 201001849 200914696 2013
201304509 201001849 200914696 2013
201304567 201001737 200914696 2013
201304568 201001737 200914696 2013
201304569 201001737 200914696 2013
201304570 201001737 200914696 2013
201304571 201001737 200914696 2013
201304572 201001737 200914696 2013
201304573 201001737 200914696 2013
201304574 201001737 200914696 2013
201304576 201001737 200914696 2013
201304577 201001737 200914696 2013
201304578 201001737 200914696 2013
201304579 201001737 200914696 2013
201304580 201001737 200914696 2013
201304582 201001737 200914696 2013
201304584 201001737 200914696 2013
201304585 201001737 200914696 2013
201304587 201001737 200914696 2013
201304589 201001737 200914696 2013
201304590 201001737 200914696 2013
201304591 201001737 200914696 2013
201304646 201001742 200914696 2013
201304647 201001742 200914696 2013
201304649 201001742 200914696 2013
201304650 201001742 200914696 2013
201304651 201001742 200914696 2013
201304652 201001742 200914696 2013
201304654 201001742 200914696 2013
201304656 201001742 200914696 2013
201304657 201001742 200914696 2013
201304658 201001742 200914696 2013
201304659 201001742 200914696 2013
201304660 201001742 200914696 2013
201304661 201001742 200914696 2013
201304662 201001742 200914696 2013
201304664 201001742 200914696 2013
201304665 201001742 200914696 2013
201304666 201001742 200914696 2013
201304667 201001742 200914696 2013
201304668 201001742 200914696 2013
201304669 201001742 200914696 2013
201305421 200909552 201000040 2013
201305423 200909552 201000040 2013
201305424 200909552 201000040 2013
201305425 200909552 201000040 2013
201305426 200909552 201000040 2013
201305428 200909552 201000040 2013
201305429 200909552 201000040 2013
201305430 200909552 201000040 2013
201305432 200909552 201000040 2013
201305433 200909552 201000040 2013
201305434 200909552 201000040 2013
201305436 200909552 201000040 2013
201305437 200909552 201000040 2013
201305439 200909552 201000040 2013
201305440 200909552 201000040 2013
201305441 200909552 201000040 2013
201305442 200909552 201000040 2013
201305443 200909552 201000040 2013
201305444 200909552 201000040 2013
201305445 200909552 201000040 2013
201305512 200907012 201000040 2013
201305513 200907012 201000040 2013
201305515 200907012 201000040 2013
201305516 200907012 201000040 2013
201305517 200907012 201000040 2013
201305519 200907012 201000040 2013
201305520 200907012 201000040 2013
201305523 200907012 201000040 2013
201305524 200907012 201000040 2013
201305525 200907012 201000040 2013
201305526 200907012 201000040 2013
201305527 200907012 201000040 2013
201305528 200907012 201000040 2013
201305529 200907012 201000040 2013
201305530 200907012 201000040 2013
201305532 200907012 201000040 2013
201305533 200907012 201000040 2013
201305535 200907012 201000040 2013
201305536 200907012 201000040 2013
201305597 201000070 201000776 2013
201305599 201000070 201000776 2013
201305600 201000070 201000776 2013
201305601 201000070 201000776 2013
201305602 201000070 201000776 2013
201305603 201000070 201000776 2013
201305605 201000070 201000776 2013
201305606 201000070 201000776 2013
201305608 201000070 201000776 2013
201305609 201000070 201000776 2013
201305611 201000070 201000776 2013
201305612 201000070 201000776 2013
201305613 201000070 201000776 2013
201305615 201000070 201000776 2013
201305618 201000070 201000776 2013
201305619 201000070 201000776 2013
201305620 201000070 201000776 2013
201305621 201000070 201000776 2013
201305686 201001604 201000776 2013
201305687 201001604 201000776 2013
201305688 201001604 201000776 2013
201305690 201001604 201000776 2013
201305691 201001604 201000776 2013
201305692 201001604 201000776 2013
201305693 201001604 201000776 2013
201305694 201001604 201000776 2013
201305696 201001604 201000776 2013
201305697 201001604 201000776 2013
201305698 201001604 201000776 2013
201305699 201001604 201000776 2013
201305702 201001604 201000776 2013
201305703 201001604 201000776 2013
201305704 201001604 201000776 2013
201305705 201001604 201000776 2013
201305706 201001604 201000776 2013
201305707 201001604 201000776 2013
201305708 201001604 201000776 2013
201305710 201001604 201000776 2013
201306036 201000023 200914598 2013
201306037 201000023 200914598 2013
201306040 201000023 200914598 2013
201306041 201000023 200914598 2013
201306042 201000023 200914598 2013
201306043 201000023 200914598 2013
201306044 201000023 200914598 2013
201306045 201000023 200914598 2013
201306046 201000023 200914598 2013
201306047 201000023 200914598 2013
201306048 201000023 200914598 2013
201306050 201000023 200914598 2013
201306051 201000023 200914598 2013
201306053 201000023 200914598 2013
201306054 201000023 200914598 2013
201306055 201000023 200914598 2013
201306056 201000023 200914598 2013
201306057 201000023 200914598 2013
201306059 201000023 200914598 2013
201306060 201000023 200914598 2013
201306129 201000262 200914598 2013
201306130 201000262 200914598 2013
201306131 201000262 200914598 2013
201306132 201000262 200914598 2013
201306133 201000262 200914598 2013
201306134 201000262 200914598 2013
201306135 201000262 200914598 2013
201306137 201000262 200914598 2013
201306138 201000262 200914598 2013
201306139 201000262 200914598 2013
201306140 201000262 200914598 2013
201306141 201000262 200914598 2013
201306142 201000262 200914598 2013
201306145 201000262 200914598 2013
201306147 201000262 200914598 2013
201306148 201000262 200914598 2013
201306150 201000262 200914598 2013
201306151 201000262 200914598 2013
201306152 201000262 200914598 2013
201306153 201000262 200914598 2013
201306473 200903029 201000112 2013
201306474 200903029 201000112 2013
201306476 200903029 201000112 2013
201306478 200903029 201000112 2013
201306480 200903029 201000112 2013
201306481 200903029 201000112 2013
201306482 200903029 201000112 2013
201306483 200903029 201000112 2013
201306484 200903029 201000112 2013
201306485 200903029 201000112 2013
201306486 200903029 201000112 2013
201306487 200903029 201000112 2013
201306488 200903029 201000112 2013
201306489 200903029 201000112 2013
201306490 200903029 201000112 2013
201306491 200903029 201000112 2013
201306492 200903029 201000112 2013
201306493 200903029 201000112 2013
201306495 200903029 201000112 2013
201306497 200903029 201000112 2013
201306881 201000430 201001597 2013
201306883 201000430 201001597 2013
201306884 201000430 201001597 2013
201306885 201000430 201001597 2013
201306886 201000430 201001597 2013
201306888 201000430 201001597 2013
201306890 201000430 201001597 2013
201306892 201000430 201001597 2013
201306894 201000430 201001597 2013
201306895 201000430 201001597 2013
201306896 201000430 201001597 2013
201306897 201000430 201001597 2013
201306898 201000430 201001597 2013
201306899 201000430 201001597 2013
201306900 201000430 201001597 2013
201306901 201000430 201001597 2013
201306902 201000430 201001597 2013
201306903 201000430 201001597 2013
201306904 201000430 201001597 2013
201306905 201000430 201001597 2013
201307064 200916956 201000047 2013
201307065 200916956 201000047 2013
201307066 200916956 201000047 2013
201307067 200916956 201000047 2013
201307068 200916956 201000047 2013
201307069 200916956 201000047 2013
201307070 200916956 201000047 2013
201307071 200916956 201000047 2013
201307072 200916956 201000047 2013
201307073 200916956 201000047 2013
201307074 200916956 201000047 2013
201307075 200916956 201000047 2013
201307076 200916956 201000047 2013
201307077 200916956 201000047 2013
201307078 200916956 201000047 2013
201307079 200916956 201000047 2013
201307080 200916956 201000047 2013
201307082 200916956 201000047 2013
201307085 200916956 201000047 2013
201307087 200916956 201000047 2013
201307159 200902006 201000058 2013
201307160 200902006 201000058 2013
201307161 200902006 201000058 2013
201307162 200902006 201000058 2013
201307163 200902006 201000058 2013
201307164 200902006 201000058 2013
201307165 200902006 201000058 2013
201307166 200902006 201000058 2013
201307167 200902006 201000058 2013
201307170 200902006 201000058 2013
201307172 200902006 201000058 2013
201307173 200902006 201000058 2013
201307174 200902006 201000058 2013
201307175 200902006 201000058 2013
201307176 200902006 201000058 2013
201307177 200902006 201000058 2013
201307178 200902006 201000058 2013
201307179 200902006 201000058 2013
201307183 200902006 201000058 2013
201307331 201000346 201000850 2013
201307332 201000346 201000850 2013
201307334 201000346 201000850 2013
201307335 201000346 201000850 2013
201307336 201000346 201000850 2013
201307338 201000346 201000850 2013
201307339 201000346 201000850 2013
201307340 201000346 201000850 2013
201307341 201000346 201000850 2013
201307342 201000346 201000850 2013
201307343 201000346 201000850 2013
201307344 201000346 201000850 2013
201307345 201000346 201000850 2013
201307347 201000346 201000850 2013
201307348 201000346 201000850 2013
201307349 201000346 201000850 2013
201307351 201000346 201000850 2013
201307352 201000346 201000850 2013
201307353 201000346 201000850 2013
201307354 201000346 201000850 2013
201307621 201001078 200900732 2013
201307624 201001078 200900732 2013
201307627 201001078 200900732 2013
201307628 201001078 200900732 2013
201307629 201001078 200900732 2013
201307630 201001078 200900732 2013
201307631 201001078 200900732 2013
201307632 201001078 200900732 2013
201307633 201001078 200900732 2013
201307634 201001078 200900732 2013
201307635 201001078 200900732 2013
201307636 201001078 200900732 2013
201307637 201001078 200900732 2013
201307638 201001078 200900732 2013
201307639 201001078 200900732 2013
201307640 201001078 200900732 2013
201307641 201001078 200900732 2013
201307642 201001078 200900732 2013
201307643 201001078 200900732 2013
201307644 201001078 200900732 2013
201307804 201000236 201000098 2013
201307805 201000236 201000098 2013
201307806 201000236 201000098 2013
201307807 201000236 201000098 2013
201307810 201000236 201000098 2013
201307812 201000236 201000098 2013
201307813 201000236 201000098 2013
201307815 201000236 201000098 2013
201307816 201000236 201000098 2013
201307817 201000236 201000098 2013
201307819 201000236 201000098 2013
201307820 201000236 201000098 2013
201307821 201000236 201000098 2013
201307822 201000236 201000098 2013
201307823 201000236 201000098 2013
201307825 201000236 201000098 2013
201307826 201000236 201000098 2013
201307827 201000236 201000098 2013
201307828 201000236 201000098 2013
201307989 200909565 201001695 2013
201307990 200909565 201001695 2013
201307992 200909565 201001695 2013
201307993 200909565 201001695 2013
201307994 200909565 201001695 2013
201307995 200909565 201001695 2013
201307997 200909565 201001695 2013
201307998 200909565 201001695 2013
201307999 200909565 201001695 2013
201308000 200909565 201001695 2013
201308002 200909565 201001695 2013
201308003 200909565 201001695 2013
201308004 200909565 201001695 2013
201308006 200909565 201001695 2013
201308007 200909565 201001695 2013
201308008 200909565 201001695 2013
201308010 200909565 201001695 2013
201308011 200909565 201001695 2013
201308012 200909565 201001695 2013
201308013 200909565 201001695 2013
201308727 201000476 201001513 2013
201308728 201000476 201001513 2013
201308729 201000476 201001513 2013
201308730 201000476 201001513 2013
201308732 201000476 201001513 2013
201308734 201000476 201001513 2013
201308735 201000476 201001513 2013
201308736 201000476 201001513 2013
201308737 201000476 201001513 2013
201308741 201000476 201001513 2013
201308742 201000476 201001513 2013
201308743 201000476 201001513 2013
201308744 201000476 201001513 2013
201308745 201000476 201001513 2013
201308746 201000476 201001513 2013
201308747 201000476 201001513 2013
201308748 201000476 201001513 2013
201308749 201000476 201001513 2013
201308751 201000476 201001513 2013
201309358 200916956 201001058 2013
201309359 200916956 201001058 2013
201309360 200916956 201001058 2013
201309361 200916956 201001058 2013
201309362 200916956 201001058 2013
201309363 200916956 201001058 2013
201309364 200916956 201001058 2013
201309365 200916956 201001058 2013
201309366 200916956 201001058 2013
201309367 200916956 201001058 2013
201309368 200916956 201001058 2013
201309369 200916956 201001058 2013
201309372 200916956 201001058 2013
201309373 200916956 201001058 2013
201309374 200916956 201001058 2013
201309376 200916956 201001058 2013
201309378 200916956 201001058 2013
201309380 200916956 201001058 2013
201309382 200916956 201001058 2013
201310199 200909552 201001634 2013
201310200 200909552 201001634 2013
201310201 200909552 201001634 2013
201310202 200909552 201001634 2013
201310204 200909552 201001634 2013
201310205 200909552 201001634 2013
201310206 200909552 201001634 2013
201310207 200909552 201001634 2013
201310208 200909552 201001634 2013
201310209 200909552 201001634 2013
201310210 200909552 201001634 2013
201310211 200909552 201001634 2013
201310212 200909552 201001634 2013
201310213 200909552 201001634 2013
201310215 200909552 201001634 2013
201310216 200909552 201001634 2013
201310218 200909552 201001634 2013
201310220 200909552 201001634 2013
201310221 200909552 201001634 2013
201310223 200909552 201001634 2013
201310299 201001512 201001634 2013
201310300 201001512 201001634 2013
201310301 201001512 201001634 2013
201310302 201001512 201001634 2013
201310303 201001512 201001634 2013
201310305 201001512 201001634 2013
201310306 201001512 201001634 2013
201310309 201001512 201001634 2013
201310310 201001512 201001634 2013
201310311 201001512 201001634 2013
201310312 201001512 201001634 2013
201310313 201001512 201001634 2013
201310315 201001512 201001634 2013
201310316 201001512 201001634 2013
201310317 201001512 201001634 2013
201310318 201001512 201001634 2013
201310319 201001512 201001634 2013
201310320 201001512 201001634 2013
201310321 201001512 201001634 2013
201310322 201001512 201001634 2013
201311244 201001952 200914514 2013
201311245 201001952 200914514 2013
201311246 201001952 200914514 2013
201311247 201001952 200914514 2013
201311248 201001952 200914514 2013
201311250 201001952 200914514 2013
201311252 201001952 200914514 2013
201311253 201001952 200914514 2013
201311254 201001952 200914514 2013
201311255 201001952 200914514 2013
201311256 201001952 200914514 2013
201311257 201001952 200914514 2013
201311258 201001952 200914514 2013
201311259 201001952 200914514 2013
201311260 201001952 200914514 2013
201311263 201001952 200914514 2013
201311264 201001952 200914514 2013
201311265 201001952 200914514 2013
201311267 201001952 200914514 2013
201311339 201001660 200914514 2013
201311340 201001660 200914514 2013
201311341 201001660 200914514 2013
201311342 201001660 200914514 2013
201311343 201001660 200914514 2013
201311344 201001660 200914514 2013
201311345 201001660 200914514 2013
201311346 201001660 200914514 2013
201311347 201001660 200914514 2013
201311348 201001660 200914514 2013
201311349 201001660 200914514 2013
201311350 201001660 200914514 2013
201311352 201001660 200914514 2013
201311356 201001660 200914514 2013
201311357 201001660 200914514 2013
201311358 201001660 200914514 2013
201311359 201001660 200914514 2013
201311361 201001660 200914514 2013
201311362 201001660 200914514 2013
201311363 201001660 200914514 2013
