# Supplementary material for: Thermal sensitivity of growth indicates heritable variation in 1-year-old rainbow trout (Oncorhynchus mykiss)
Source: Genet Sel Evol. 2016 Nov 29;48:94. doi: 10.1186/s12711-016-0272-3 (PMC5127088; doi:10.1186/s12711-016-0272-3)
Supplement: Supplementary file 2 — Additional file 2. Individual measurement data for univariate genetic analyses. [file 12711_2016_272_MOESM2_ESM.txt]

ANIMAL_ID FAMILY SIRE DAM FAMILYTANK TREATMENT TESTTANK Tagweight BW1 BW2 DGC X
201300200 407 201001013 201001441 7 1 11 88 164 484 3.4 0
201300201 407 201001013 201001441 7 1 15 79 125 345 2.9 0
201300202 407 201001013 201001441 7 1 15 63 114 471 4.2 0
201300203 407 201001013 201001441 7 1 11 61 107 483 4.5 0
201300204 407 201001013 201001441 7 1 11 55 119 466 4.1 0
201300207 407 201001013 201001441 7 1 11 67 136 523 4.2 0
201300216 407 201001013 201001441 7 1 11 84 169 590 4.1 0
201300217 407 201001013 201001441 7 1 15 69 108 507 4.7 0
201300223 407 201001013 201001441 7 1 15 72 138 574 4.6 0
201300365 409 201001379 201001782 6 1 15 75 112 465 4.2 0
201300369 409 201001379 201001782 6 1 15 86 132 559 4.6 0
201300372 409 201001379 201001782 6 1 15 84 106 498 4.6 0
201300373 409 201001379 201001782 6 1 11 69 75 429 4.8 0
201300374 409 201001379 201001782 6 1 11 94 110 496 4.5 0
201300376 409 201001379 201001782 6 1 11 91 133 512 4.2 0
201300380 409 201001379 201001782 6 1 15 82 122 547 4.7 0
201300384 409 201001379 201001782 6 1 11 69 98 424 4.2 0
201300386 409 201001379 201001782 6 1 11 89 118 522 4.6 0
201300388 409 201001379 201001782 6 1 15 88 94 421 4.3 0
201300455 412 200903029 201000022 31 1 15 78 149 582 4.4 0
201300458 412 200903029 201000022 31 1 15 65 97 563 5.3 0
201300459 412 200903029 201000022 31 1 11 94 145 682 5.1 0
201300461 412 200903029 201000022 31 1 15 75 134 581 4.7 0
201300465 412 200903029 201000022 31 1 11 73 167 647 4.6 0
201300468 412 200903029 201000022 31 1 15 63 151 627 4.7 0
201300469 412 200903029 201000022 31 1 11 89 154 647 4.8 0
201300473 412 200903029 201000022 31 1 11 104 194 693 4.4 0
201300475 412 200903029 201000022 31 1 15 77 98 326 3.3 0
201300477 412 200903029 201000022 31 1 11 28 40 109 2.0 0
201300545 413 200914515 201000022 35 1 11 103 125 560 4.7 0
201300548 413 200914515 201000022 35 1 11 80 177 690 4.7 0
201300552 413 200914515 201000022 35 1 11 79 155 575 4.3 0
201300556 413 200914515 201000022 35 1 15 77 128 549 4.6 0
201300557 413 200914515 201000022 35 1 15 74 127 600 4.9 0
201300558 413 200914515 201000022 35 1 15 84 140 602 4.7 0
201300559 413 200914515 201000022 35 1 11 80 143 156 0.2 0
201300560 413 200914515 201000022 35 1 15 59 123 589 4.9 0
201300564 413 200914515 201000022 35 1 11 90 147 631 4.8 0
201300568 413 200914515 201000022 35 1 15 78 122 582 4.9 0
201300636 414 200914700 201000022 34 1 11 72 97 620 5.7 0
201300637 414 200914700 201000022 34 1 15 108 130 644 5.2 0
201300638 414 200914700 201000022 34 1 11 81 115 563 4.9 0
201300644 414 200914700 201000022 34 1 15 100 137 626 4.9 0
201300648 414 200914700 201000022 34 1 15 100 122 698 5.7 0
201300650 414 200914700 201000022 34 1 15 69 99 437 4.3 0
201300653 414 200914700 201000022 34 1 11 83 140 522 4.1 0
201300656 414 200914700 201000022 34 1 11 85 147 667 5.0 0
201300657 414 200914700 201000022 34 1 11 78 150 664 4.9 0
201300658 414 200914700 201000022 34 1 15 116 174 543 3.7 0
201301003 427 200904674 201001698 24 1 11 85 138 616 4.8 0
201301004 427 200904674 201001698 24 1 15 80 135 637 5.0 0
201301006 427 200904674 201001698 24 1 15 93 130 612 5.0 0
201301008 427 200904674 201001698 24 1 11 67 113 483 4.4 0
201301014 427 200904674 201001698 24 1 15 72 136 663 5.2 0
201301017 427 200904674 201001698 24 1 11 58 136 544 4.4 0
201301019 427 200904674 201001698 24 1 15 79 141 642 5.0 0
201301022 427 200904674 201001698 24 1 15 70 119 612 5.2 0
201301025 427 200904674 201001698 24 1 11 75 112 456 4.2 0
201301026 427 200904674 201001698 24 1 11 68 124 479 4.1 0
201301098 428 200900209 201001698 26 1 11 104 143 574 4.5 0
201301099 428 200900209 201001698 26 1 15 76 122 558 4.7 0
201301100 428 200900209 201001698 26 1 15 68 119 386 3.4 0
201301102 428 200900209 201001698 26 1 11 73 97 435 4.3 0
201301106 428 200900209 201001698 26 1 11 84 140 536 4.2 0
201301108 428 200900209 201001698 26 1 11 93 158 583 4.3 0
201301110 428 200900209 201001698 26 1 11 81 126 423 3.6 0
201301114 428 200900209 201001698 26 1 15 77 142 631 4.9 0
201301115 428 200900209 201001698 26 1 15 83 150 617 4.6 0
201301119 428 200900209 201001698 26 1 15 95 181 753 5.0 0
201301181 429 200915332 201001698 27 1 15 88 169 720 5.0 0
201301183 429 200915332 201001698 27 1 11 88 137 579 4.6 0
201301186 429 200915332 201001698 27 1 15 64 163 709 5.0 0
201301189 429 200915332 201001698 27 1 11 74 114 516 4.6 0
201301194 429 200915332 201001698 27 1 15 87 133 557 4.5 0
201301195 429 200915332 201001698 27 1 15 72 127 636 5.2 0
201301198 429 200915332 201001698 27 1 11 91 130 634 5.1 0
201301201 429 200915332 201001698 27 1 11 63 115 569 5.0 0
201301202 429 200915332 201001698 27 1 11 95 120 593 5.0 0
201301203 429 200915332 201001698 27 1 15 96 135 637 5.0 0
201301735 436 200916956 201001694 14 1 15 101 193 560 3.6 0
201301737 436 200916956 201001694 14 1 15 92 102 541 5.0 0
201301740 436 200916956 201001694 14 1 11 89 197 571 3.6 0
201301742 436 200916956 201001694 14 1 11 61 113 410 3.8 0
201301745 436 200916956 201001694 14 1 15 111 167 569 4.0 0
201301746 436 200916956 201001694 14 1 11 73 108 382 3.6 0
201301748 436 200916956 201001694 14 1 11 78 110 418 3.9 0
201301749 436 200916956 201001694 14 1 15 61 101 413 4.0 0
201301751 436 200916956 201001694 14 1 11 80 123 396 3.4 0
201301755 436 200916956 201001694 14 1 15 67 146 462 3.6 0
201301843 437 200914515 201001694 21 1 15 84 153 615 4.6 0
201301846 437 200914515 201001694 21 1 15 73 125 606 5.0 0
201301847 437 200914515 201001694 21 1 15 52 95 544 5.2 0
201301848 437 200914515 201001694 21 1 11 72 98 501 4.8 0
201301851 437 200914515 201001694 21 1 11 91 139 565 4.5 0
201301854 437 200914515 201001694 21 1 15 79 132 657 5.2 0
201301856 437 200914515 201001694 21 1 11 60 110 369 3.5 0
201301861 437 200914515 201001694 21 1 11 90 160 626 4.5 0
201301862 437 200914515 201001694 21 1 15 68 98 446 4.4 0
201301864 437 200914515 201001694 21 1 11 75 143 599 4.6 0
201301941 442 200911812 201001826 20 1 16 87 156 572 4.2 0
201301944 442 200911812 201001826 20 1 12 89 140 500 4.0 0
201301947 442 200911812 201001826 20 1 16 67 98 473 4.6 0
201301953 442 200911812 201001826 20 1 16 84 100 585 5.4 0
201301957 442 200911812 201001826 20 1 16 71 103 464 4.4 0
201301959 442 200911812 201001826 20 1 12 69 88 497 5.0 0
201301962 442 200911812 201001826 20 1 16 72 134 596 4.8 0
201301963 442 200911812 201001826 20 1 12 81 130 443 3.7 0
201301964 442 200911812 201001826 20 1 12 82 134 508 4.1 0
201301965 442 200911812 201001826 20 1 12 95 156 585 4.3 0
201302037 444 200913381 201001826 17 1 12 71 145 511 4.0 0
201302039 444 200913381 201001826 17 1 16 62 142 648 5.0 0
201302041 444 200913381 201001826 17 1 12 60 101 495 4.7 0
201302043 444 200913381 201001826 17 1 16 60 133 667 5.3 0
201302044 444 200913381 201001826 17 1 12 65 133 638 5.1 0
201302046 444 200913381 201001826 17 1 16 65 126 257 1.9 0
201302052 444 200913381 201001826 17 1 12 67 127 572 4.7 0
201302055 444 200913381 201001826 17 1 12 45 103 386 3.8 0
201302058 444 200913381 201001826 17 1 16 82 134 587 4.7 0
201302060 444 200913381 201001826 17 1 16 61 139 484 3.9 0
201302655 464 201001221 201000737 41 1 12 74 108 405 3.8 0
201302656 464 201001221 201000737 41 1 16 84 118 434 3.9 0
201302659 464 201001221 201000737 41 1 16 87 116 398 3.6 0
201302660 464 201001221 201000737 41 1 12 101 133 406 3.3 0
201302667 464 201001221 201000737 41 1 12 76 107 378 3.6 0
201302669 464 201001221 201000737 41 1 12 74 105 217 1.9 0
201302674 464 201001221 201000737 41 1 16 78 94 546 5.3 0
201302676 464 201001221 201000737 41 1 16 61 82 414 4.5 0
201302677 464 201001221 201000737 41 1 15 55 102 344 3.4 0
201302678 464 201001221 201000737 41 1 12 89 106 362 3.5 0
201303320 475 201001663 200909699 57 1 16 75 127 537 4.5 0
201303321 475 201001663 200909699 57 1 16 72 98 465 4.5 0
201303322 475 201001663 200909699 57 1 12 106 133 498 4.1 0
201303324 475 201001663 200909699 57 1 16 93 111 496 4.5 0
201303325 475 201001663 200909699 57 1 12 80 96 420 4.2 0
201303326 475 201001663 200909699 57 1 16 86 108 473 4.4 0
201303331 475 201001663 200909699 57 1 16 75 120 578 4.9 0
201303332 475 201001663 200909699 57 1 12 85 132 505 4.2 0
201303333 475 201001663 200909699 57 1 12 75 96 470 4.6 0
201303338 475 201001663 200909699 57 1 12 73 108 486 4.5 0
201304186 496 201000242 201000526 74 1 12 93 150 608 4.6 0
201304187 496 201000242 201000526 74 1 12 92 123 524 4.5 0
201304188 496 201000242 201000526 74 1 12 71 101 465 4.5 0
201304189 496 201000242 201000526 74 1 16 61 95 376 3.8 0
201304190 496 201000242 201000526 74 1 12 90 133 461 3.8 0
201304195 496 201000242 201000526 74 1 16 85 117 625 5.3 0
201304196 496 201000242 201000526 74 1 16 78 162 686 4.9 0
201304200 496 201000242 201000526 74 1 16 81 130 556 4.6 0
201304201 496 201000242 201000526 74 1 12 59 98 429 4.2 0
201304202 496 201000242 201000526 74 1 16 103 156 689 5.0 0
201304272 497 201001228 201000805 66 1 16 98 136 471 3.8 0
201304274 497 201001228 201000805 66 1 16 89 129 521 4.3 0
201304275 497 201001228 201000805 66 1 16 67 129 498 4.2 0
201304277 497 201001228 201000805 66 1 12 89 164 453 3.2 0
201304279 497 201001228 201000805 66 1 12 66 94 385 4.0 0
201304280 497 201001228 201000805 66 1 12 74 141 416 3.3 0
201304283 497 201001228 201000805 66 1 12 77 113 481 4.3 0
201304285 497 201001228 201000805 66 1 16 58 111 402 3.7 0
201304292 497 201001228 201000805 66 1 12 87 130 496 4.1 0
201304293 497 201001228 201000805 66 1 16 70 134 463 3.8 0
201304397 499 201001003 201000805 69 1 16 70 78 301 3.5 0
201304402 499 201001003 201000805 69 1 16 56 84 357 3.9 0
201304404 499 201001003 201000805 69 1 12 77 117 417 3.7 0
201304406 499 201001003 201000805 69 1 12 71 119 383 3.4 0
201304407 499 201001003 201000805 69 1 16 87 132 531 4.4 0
201304408 499 201001003 201000805 69 1 12 57 113 480 4.3 0
201304409 499 201001003 201000805 69 1 12 67 94 360 3.7 0
201304410 499 201001003 201000805 69 1 12 71 95 374 3.8 0
201304414 499 201001003 201000805 69 1 16 88 131 580 4.7 0
201304417 499 201001003 201000805 69 1 16 43 72 253 3.1 0
201304485 500 201001849 200914696 70 1 16 86 152 641 4.8 0
201304487 500 201001849 200914696 70 1 12 94 157 546 4.0 0
201304489 500 201001849 200914696 70 1 16 82 148 620 4.7 0
201304493 500 201001849 200914696 70 1 12 94 153 615 4.6 0
201304496 500 201001849 200914696 70 1 16 80 166 745 5.2 0
201304499 500 201001849 200914696 70 1 12 80 138 532 4.3 0
201304500 500 201001849 200914696 70 1 16 84 124 497 4.3 0
201304506 500 201001849 200914696 70 1 16 86 141 629 4.9 0
201304509 500 201001849 200914696 70 1 12 92 96 316 3.2 0
201304567 501 201001737 200914696 73 1 16 68 119 471 4.1 0
201304568 501 201001737 200914696 73 1 16 92 143 601 4.7 0
201304570 501 201001737 200914696 73 1 16 74 161 571 4.1 0
201304572 501 201001737 200914696 73 1 12 93 130 458 3.8 0
201304573 501 201001737 200914696 73 1 12 65 57 294 4.1 0
201304576 501 201001737 200914696 73 1 16 113 134 322 2.5 0
201304578 501 201001737 200914696 73 1 12 86 162 680 4.8 0
201304585 501 201001737 200914696 73 1 12 87 128 598 4.9 0
201304587 501 201001737 200914696 73 1 16 110 125 573 4.8 0
201304589 501 201001737 200914696 73 1 12 80 183 581 3.9 0
201304649 502 201001742 200914696 72 1 16 67 123 633 5.2 0
201304650 502 201001742 200914696 72 1 12 57 113 451 4.1 0
201304651 502 201001742 200914696 72 1 12 93 136 551 4.4 0
201304656 502 201001742 200914696 72 1 12 89 115 439 4.0 0
201304659 502 201001742 200914696 72 1 16 81 121 509 4.4 0
201304660 502 201001742 200914696 72 1 16 95 126 523 4.4 0
201304662 502 201001742 200914696 72 1 16 76 93 383 4.0 0
201304665 502 201001742 200914696 72 1 12 62 95 386 3.9 0
201304667 502 201001742 200914696 72 1 12 118 150 598 4.5 0
201304668 502 201001742 200914696 72 1 16 81 142 573 4.5 0
201305423 521 200909552 201000040 89 1 13 79 109 504 4.6 0
201305424 521 200909552 201000040 89 1 13 79 127 551 4.6 0
201305426 521 200909552 201000040 89 1 17 45 91 507 5.0 0
201305430 521 200909552 201000040 89 1 17 75 112 492 4.5 0
201305432 521 200909552 201000040 89 1 17 87 149 614 4.6 0
201305436 521 200909552 201000040 89 1 17 68 94 520 5.1 0
201305439 521 200909552 201000040 89 1 13 71 123 398 3.5 0
201305441 521 200909552 201000040 89 1 17 64 138 501 4.0 0
201305443 521 200909552 201000040 89 1 13 61 78 448 4.9 0
201305444 521 200909552 201000040 89 1 13 64 84 484 5.0 0
201305513 522 200907012 201000040 90 1 13 62 59 475 5.7 0
201305517 522 200907012 201000040 90 1 17 76 89 539 5.3 0
201305520 522 200907012 201000040 90 1 13 86 111 510 4.6 0
201305523 522 200907012 201000040 90 1 17 78 141 641 5.0 0
201305524 522 200907012 201000040 90 1 17 68 109 598 5.3 0
201305526 522 200907012 201000040 90 1 13 74 86 551 5.5 0
201305527 522 200907012 201000040 90 1 13 72 101 630 5.7 0
201305528 522 200907012 201000040 90 1 17 71 76 469 5.1 0
201305529 522 200907012 201000040 90 1 13 86 124 584 4.9 0
201305535 522 200907012 201000040 90 1 17 86 136 646 5.1 0
201305597 524 201000070 201000776 85 1 17 74 120 574 4.9 0
201305600 524 201000070 201000776 85 1 13 93 177 715 4.8 0
201305603 524 201000070 201000776 85 1 17 67 83 437 4.7 0
201305606 524 201000070 201000776 85 1 17 84 160 629 4.5 0
201305615 524 201000070 201000776 85 1 17 98 163 660 4.7 0
201305619 524 201000070 201000776 85 1 13 72 120 511 4.4 0
201305620 524 201000070 201000776 85 1 13 93 130 628 5.1 0
201305621 524 201000070 201000776 85 1 13 75 135 576 4.6 0
201305688 526 201001604 201000776 88 1 17 46 114 550 4.8 0
201305691 526 201001604 201000776 88 1 13 62 105 366 3.5 0
201305692 526 201001604 201000776 88 1 13 59 129 533 4.4 0
201305696 526 201001604 201000776 88 1 17 51 75 384 4.4 0
201305698 526 201001604 201000776 88 1 17 60 73 382 4.5 0
201305703 526 201001604 201000776 88 1 13 68 113 486 4.4 0
201305705 526 201001604 201000776 88 1 17 60 118 496 4.4 0
201305706 526 201001604 201000776 88 1 17 83 124 631 5.2 0
201305708 526 201001604 201000776 88 1 13 47 103 330 3.2 0
201305710 526 201001604 201000776 88 1 13 71 140 542 4.3 0
201306040 531 201000023 200914598 94 1 13 69 147 599 4.6 0
201306041 531 201000023 200914598 94 1 17 61 118 575 4.9 0
201306042 531 201000023 200914598 94 1 17 63 116 578 5.0 0
201306050 531 201000023 200914598 94 1 13 61 161 630 4.5 0
201306051 531 201000023 200914598 94 1 17 67 107 609 5.4 0
201306053 531 201000023 200914598 94 1 17 73 168 712 4.9 0
201306054 531 201000023 200914598 94 1 17 54 118 558 4.8 0
201306055 531 201000023 200914598 94 1 13 74 142 574 4.5 0
201306057 531 201000023 200914598 94 1 13 65 125 589 4.9 0
201306060 531 201000023 200914598 94 1 13 72 147 646 4.9 0
201306130 533 201000262 200914598 97 1 17 79 156 584 4.3 0
201306131 533 201000262 200914598 97 1 17 64 106 517 4.8 0
201306132 533 201000262 200914598 97 1 13 56 116 501 4.4 0
201306134 533 201000262 200914598 97 1 13 65 109 533 4.8 0
201306137 533 201000262 200914598 97 1 13 46 80 401 4.4 0
201306138 533 201000262 200914598 97 1 13 74 151 535 4.0 0
201306141 533 201000262 200914598 97 1 17 64 85 499 5.1 0
201306148 533 201000262 200914598 97 1 13 70 103 428 4.1 0
201306150 533 201000262 200914598 97 1 17 81 134 605 4.8 0
201306152 533 201000262 200914598 97 1 17 75 179 630 4.3 0
201306473 546 200903029 201000112 100 1 17 74 109 512 4.7 0
201306480 546 200903029 201000112 100 1 17 52 77 347 4.0 0
201306481 546 200903029 201000112 100 1 13 68 89 454 4.7 0
201306482 546 200903029 201000112 100 1 13 70 96 482 4.7 0
201306485 546 200903029 201000112 100 1 17 71 115 481 4.3 0
201306486 546 200903029 201000112 100 1 13 54 104 363 3.5 0
201306490 546 200903029 201000112 100 1 17 90 151 579 4.4 0
201306491 546 200903029 201000112 100 1 13 80 122 457 4.0 0
201306495 546 200903029 201000112 100 1 17 72 117 546 4.8 0
201306497 546 200903029 201000112 100 1 13 50 83 398 4.3 0
201306881 555 201000430 201001597 107 1 17 41 103 389 3.8 0
201306883 555 201000430 201001597 107 1 13 64 97 414 4.1 0
201306884 555 201000430 201001597 107 1 13 82 130 478 4.0 0
201306885 555 201000430 201001597 107 1 13 80 106 442 4.2 0
201306888 555 201000430 201001597 107 1 17 72 135 454 3.7 0
201306892 555 201000430 201001597 107 1 13 80 117 486 4.3 0
201306895 555 201000430 201001597 107 1 17 52 92 381 4.0 0
201306899 555 201000430 201001597 107 1 17 70 105 416 4.0 0
201306900 555 201000430 201001597 107 1 17 88 127 552 4.6 0
201306905 555 201000430 201001597 107 1 13 78 105 411 3.9 0
201307064 557 200916956 201000047 109 1 13 61 110 440 4.1 0
201307066 557 200916956 201000047 109 1 17 65 152 495 3.7 0
201307067 557 200916956 201000047 109 1 13 61 159 545 4.0 0
201307068 557 200916956 201000047 109 1 17 57 93 318 3.3 0
201307072 557 200916956 201000047 109 1 13 58 131 457 3.8 0
201307073 557 200916956 201000047 109 1 13 72 115 364 3.3 0
201307077 557 200916956 201000047 109 1 17 64 99 371 3.7 0
201307078 557 200916956 201000047 109 1 17 77 128 543 4.5 0
201307082 557 200916956 201000047 109 1 17 56 89 354 3.8 0
201307085 557 200916956 201000047 109 1 13 72 129 403 3.4 0
201307160 561 200902006 201000058 104 1 17 56 121 504 4.4 0
201307161 561 200902006 201000058 104 1 13 84 168 457 3.2 0
201307162 561 200902006 201000058 104 1 17 76 133 578 4.7 0
201307163 561 200902006 201000058 104 1 13 78 158 495 3.6 0
201307165 561 200902006 201000058 104 1 13 77 165 590 4.2 0
201307173 561 200902006 201000058 104 1 13 61 118 394 3.5 0
201307175 561 200902006 201000058 104 1 17 71 145 482 3.7 0
201307177 561 200902006 201000058 104 1 13 79 178 547 3.7 0
201307178 561 200902006 201000058 104 1 17 69 100 340 3.4 0
201307179 561 200902006 201000058 104 1 17 60 141 473 3.7 0
201307334 572 201000346 201000850 103 1 14 48 115 439 4.0 0
201307340 572 201000346 201000850 103 1 18 59 114 429 3.9 0
201307341 572 201000346 201000850 103 1 18 57 104 373 3.6 0
201307342 572 201000346 201000850 103 1 18 61 97 363 3.7 0
201307344 572 201000346 201000850 103 1 14 58 123 482 4.2 0
201307345 572 201000346 201000850 103 1 14 49 91 325 3.4 0
201307348 572 201000346 201000850 103 1 14 55 112 429 3.9 0
201307349 572 201000346 201000850 103 1 14 63 115 466 4.2 0
201307353 572 201000346 201000850 103 1 18 47 97 362 3.7 0
201307354 572 201000346 201000850 103 1 18 60 129 481 4.0 0
201307624 587 201001078 200900732 114 1 14 77 176 533 3.6 0
201307629 587 201001078 200900732 114 1 18 85 120 273 2.3 0
201307631 587 201001078 200900732 114 1 18 80 127 440 3.7 0
201307633 587 201001078 200900732 114 1 18 83 127 486 4.1 0
201307636 587 201001078 200900732 114 1 14 82 145 690 5.2 0
201307637 587 201001078 200900732 114 1 18 83 165 517 3.7 0
201307638 587 201001078 200900732 114 1 18 80 130 590 4.8 0
201307640 587 201001078 200900732 114 1 14 81 113 526 4.7 0
201307641 587 201001078 200900732 114 1 14 74 182 694 4.6 0
201307642 587 201001078 200900732 114 1 14 73 138 439 3.5 0
201307804 595 201000236 201000098 111 1 14 57 112 420 3.9 0
201307805 595 201000236 201000098 111 1 18 53 91 368 3.9 0
201307810 595 201000236 201000098 111 1 18 52 105 510 4.7 0
201307819 595 201000236 201000098 111 1 18 72 110 463 4.3 0
201307820 595 201000236 201000098 111 1 14 58 90 531 5.2 0
201307822 595 201000236 201000098 111 1 14 87 147 640 4.8 0
201307825 595 201000236 201000098 111 1 18 61 89 401 4.2 0
201307826 595 201000236 201000098 111 1 14 66 82 354 4.0 0
201307827 595 201000236 201000098 111 1 14 37 74 418 4.8 0
201307828 595 201000236 201000098 111 1 18 68 132 512 4.2 0
201307992 598 200909565 201001695 115 1 18 60 122 482 4.2 0
201307993 598 200909565 201001695 115 1 18 80 127 496 4.2 0
201307995 598 200909565 201001695 115 1 14 61 104 455 4.3 0
201307997 598 200909565 201001695 115 1 18 67 97 487 4.7 0
201307998 598 200909565 201001695 115 1 14 55 67 362 4.4 0
201308000 598 200909565 201001695 115 1 14 58 112 458 4.2 0
201308003 598 200909565 201001695 115 1 18 82 110 301 2.8 0
201308004 598 200909565 201001695 115 1 14 79 108 388 3.7 0
201308007 598 200909565 201001695 115 1 18 72 138 523 4.2 0
201308013 598 200909565 201001695 115 1 14 87 128 570 4.7 0
201308728 612 201000476 201001513 128 1 14 58 122 618 5.2 0
201308730 612 201000476 201001513 128 1 18 74 120 601 5.1 0
201308734 612 201000476 201001513 128 1 18 55 87 409 4.3 0
201308735 612 201000476 201001513 128 1 14 71 115 538 4.7 0
201308741 612 201000476 201001513 128 1 14 54 101 376 3.7 0
201308745 612 201000476 201001513 128 1 18 54 110 541 4.9 0
201308746 612 201000476 201001513 128 1 18 66 116 563 4.9 0
201308747 612 201000476 201001513 128 1 14 77 150 631 4.7 0
201308751 612 201000476 201001513 128 1 14 57 113 577 5.1 0
201309358 626 200916956 201001058 131 1 14 66 132 448 3.7 0
201309359 626 200916956 201001058 131 1 18 77 102 533 5.0 0
201309363 626 200916956 201001058 131 1 14 58 90 441 4.5 0
201309365 626 200916956 201001058 131 1 18 78 118 502 4.4 0
201309367 626 200916956 201001058 131 1 14 54 92 416 4.3 0
201309368 626 200916956 201001058 131 1 18 79 114 394 3.6 0
201309372 626 200916956 201001058 131 1 18 65 106 429 4.1 0
201309376 626 200916956 201001058 131 1 14 58 117 526 4.6 0
201309378 626 200916956 201001058 131 1 18 82 142 463 3.7 0
201309380 626 200916956 201001058 131 1 14 48 100 428 4.2 0
201310199 643 200909552 201001634 151 1 18 51 102 438 4.2 0
201310201 643 200909552 201001634 151 1 14 75 120 517 4.5 0
201310204 643 200909552 201001634 151 1 18 80 148 680 5.1 0
201310206 643 200909552 201001634 151 1 18 76 104 438 4.2 0
201310207 643 200909552 201001634 151 1 18 55 86 453 4.7 0
201310210 643 200909552 201001634 151 1 14 64 84 433 4.6 0
201310211 643 200909552 201001634 151 1 14 108 170 605 4.2 0
201310215 643 200909552 201001634 151 1 18 72 110 557 5.0 0
201310216 643 200909552 201001634 151 1 14 74 133 518 4.2 0
201310221 643 200909552 201001634 151 1 14 72 114 495 4.4 0
201310300 644 201001512 201001634 152 1 18 52 100 408 4.0 0
201310303 644 201001512 201001634 152 1 18 57 155 531 4.0 0
201310305 644 201001512 201001634 152 1 18 61 127 575 4.8 0
201310306 644 201001512 201001634 152 1 14 62 112 419 3.9 0
201310310 644 201001512 201001634 152 1 14 63 143 494 3.9 0
201310312 644 201001512 201001634 152 1 18 66 72 365 4.3 0
201310313 644 201001512 201001634 152 1 14 59 125 507 4.3 0
201310316 644 201001512 201001634 152 1 14 68 104 425 4.1 0
201310317 644 201001512 201001634 152 1 18 81 154 644 4.7 0
201310318 644 201001512 201001634 152 1 14 60 94 537 5.2 0
201311245 666 201001952 200914514 158 1 14 69 150 575 4.4 0
201311248 666 201001952 200914514 158 1 18 90 118 561 4.8 0
201311250 666 201001952 200914514 158 1 18 94 166 585 4.2 0
201311254 666 201001952 200914514 158 1 18 71 117 486 4.3 0
201311256 666 201001952 200914514 158 1 14 58 82 511 5.3 0
201311257 666 201001952 200914514 158 1 18 70 106 476 4.5 0
201311258 666 201001952 200914514 158 1 14 64 104 545 5.0 0
201311263 666 201001952 200914514 158 1 14 66 96 559 5.3 0
201311265 666 201001952 200914514 158 1 18 78 131 539 4.4 0
201311344 667 201001660 200914514 162 1 14 59 118 479 4.2 0
201311345 667 201001660 200914514 162 1 18 59 106 375 3.6 0
201311346 667 201001660 200914514 162 1 14 81 146 626 4.8 0
201311347 667 201001660 200914514 162 1 18 66 139 568 4.5 0
201311348 667 201001660 200914514 162 1 18 95 135 539 4.4 0
201311349 667 201001660 200914514 162 1 14 58 121 513 4.4 0
201311350 667 201001660 200914514 162 1 14 83 113 595 5.2 0
201311352 667 201001660 200914514 162 1 18 85 112 410 3.8 0
201311362 667 201001660 200914514 162 1 18 58 111 491 4.5 0
201311363 667 201001660 200914514 162 1 14 94 104 499 4.7 0
201300206 407 201001013 201001441 7 2 1 52 131 422 3.5 6
201300210 407 201001013 201001441 7 2 5 78 159 542 4.0 6
201300211 407 201001013 201001441 7 2 1 48 101 396 3.8 6
201300213 407 201001013 201001441 7 2 5 54 138 508 4.1 6
201300215 407 201001013 201001441 7 2 5 81 158 430 3.1 6
201300220 407 201001013 201001441 7 2 1 80 201 670 4.1 6
201300221 407 201001013 201001441 7 2 1 64 123 417 3.6 6
201300222 407 201001013 201001441 7 2 5 72 160 547 4.0 6
201300224 407 201001013 201001441 7 2 5 63 160 543 4.0 6
201300366 409 201001379 201001782 6 2 5 87 136 565 4.5 6
201300367 409 201001379 201001782 6 2 1 77 159 535 3.9 6
201300368 409 201001379 201001782 6 2 1 76 117 461 4.0 6
201300370 409 201001379 201001782 6 2 1 78 142 525 4.1 6
201300375 409 201001379 201001782 6 2 5 75 109 437 4.1 6
201300377 409 201001379 201001782 6 2 1 86 150 486 3.6 6
201300378 409 201001379 201001782 6 2 5 72 113 486 4.4 6
201300379 409 201001379 201001782 6 2 5 61 112 425 3.9 6
201300381 409 201001379 201001782 6 2 5 52 72 314 3.8 6
201300389 409 201001379 201001782 6 2 1 65 112 484 4.3 6
201300456 412 200903029 201000022 31 2 5 90 118 508 4.5 6
201300463 412 200903029 201000022 31 2 1 53 128 518 4.3 6
201300464 412 200903029 201000022 31 2 5 75 132 521 4.3 6
201300467 412 200903029 201000022 31 2 1 79 167 628 4.4 6
201300471 412 200903029 201000022 31 2 5 56 83 403 4.4 6
201300472 412 200903029 201000022 31 2 5 68 119 470 4.1 6
201300474 412 200903029 201000022 31 2 5 80 158 593 4.3 6
201300476 412 200903029 201000022 31 2 1 102 224 803 4.6 6
201300478 412 200903029 201000022 31 2 1 80 179 506 3.3 6
201300549 413 200914515 201000022 35 2 1 91 192 666 4.2 6
201300550 413 200914515 201000022 35 2 5 90 189 608 4.0 6
201300553 413 200914515 201000022 35 2 1 74 171 543 3.7 6
201300554 413 200914515 201000022 35 2 5 72 124 418 3.6 6
201300561 413 200914515 201000022 35 2 5 78 151 339 2.4 6
201300562 413 200914515 201000022 35 2 5 62 157 546 4.0 6
201300563 413 200914515 201000022 35 2 1 82 162 669 4.7 6
201300565 413 200914515 201000022 35 2 1 81 172 526 3.6 6
201300566 413 200914515 201000022 35 2 1 71 155 559 4.1 6
201300569 413 200914515 201000022 35 2 5 60 114 402 3.7 6
201300641 414 200914700 201000022 34 2 1 94 173 702 4.7 6
201300642 414 200914700 201000022 34 2 5 54 120 523 4.5 6
201300643 414 200914700 201000022 34 2 5 96 166 644 4.6 6
201300645 414 200914700 201000022 34 2 1 86 186 671 4.4 6
201300646 414 200914700 201000022 34 2 5 65 137 604 4.8 6
201300649 414 200914700 201000022 34 2 5 72 151 469 3.5 6
201300652 414 200914700 201000022 34 2 5 120 193 773 4.9 6
201300654 414 200914700 201000022 34 2 1 91 145 363 2.7 6
201300655 414 200914700 201000022 34 2 1 69 109 512 4.6 6
201300659 414 200914700 201000022 34 2 1 83 134 677 5.2 6
201301002 427 200904674 201001698 24 2 1 79 164 632 4.4 6
201301005 427 200904674 201001698 24 2 5 85 150 616 4.6 6
201301007 427 200904674 201001698 24 2 5 63 97 451 4.5 6
201301009 427 200904674 201001698 24 2 5 70 168 573 4.0 6
201301013 427 200904674 201001698 24 2 1 64 159 525 3.8 6
201301015 427 200904674 201001698 24 2 1 76 135 651 5.1 6
201301016 427 200904674 201001698 24 2 5 62 155 558 4.1 6
201301018 427 200904674 201001698 24 2 1 79 169 625 4.3 6
201301023 427 200904674 201001698 24 2 2 80 174 547 3.7 6
201301024 427 200904674 201001698 24 2 5 64 109 491 4.5 6
201301097 428 200900209 201001698 26 2 5 96 164 574 4.1 6
201301103 428 200900209 201001698 26 2 1 82 180 664 4.4 6
201301104 428 200900209 201001698 26 2 1 91 181 624 4.1 6
201301105 428 200900209 201001698 26 2 5 84 106 532 4.9 6
201301107 428 200900209 201001698 26 2 1 97 190 646 4.1 6
201301112 428 200900209 201001698 26 2 1 76 121 473 4.1 6
201301116 428 200900209 201001698 26 2 5 82 140 568 4.5 6
201301117 428 200900209 201001698 26 2 1 66 116 592 5.0 6
201301118 428 200900209 201001698 26 2 5 60 152 568 4.3 6
201301120 428 200900209 201001698 26 2 5 72 98 501 4.8 6
201301182 429 200915332 201001698 27 2 5 42 83 341 3.8 6
201301184 429 200915332 201001698 27 2 5 48 109 430 4.0 6
201301185 429 200915332 201001698 27 2 1 82 188 631 4.1 6
201301188 429 200915332 201001698 27 2 1 77 170 612 4.2 6
201301190 429 200915332 201001698 27 2 5 79 163 611 4.4 6
201301191 429 200915332 201001698 27 2 1 62 165 569 4.0 6
201301192 429 200915332 201001698 27 2 1 76 143 556 4.3 6
201301193 429 200915332 201001698 27 2 5 48 103 397 3.9 6
201301196 429 200915332 201001698 27 2 1 75 140 573 4.4 6
201301197 429 200915332 201001698 27 2 5 84 117 449 4.0 6
201301733 436 200916956 201001694 14 2 1 80 146 661 4.9 6
201301738 436 200916956 201001694 14 2 5 84 113 529 4.7 6
201301739 436 200916956 201001694 14 2 1 79 161 604 4.3 6
201301741 436 200916956 201001694 14 2 5 82 120 532 4.6 6
201301743 436 200916956 201001694 14 2 5 73 120 502 4.4 6
201301744 436 200916956 201001694 14 2 5 94 138 642 5.0 6
201301752 436 200916956 201001694 14 2 1 60 139 594 4.6 6
201301753 436 200916956 201001694 14 2 1 65 125 504 4.2 6
201301754 436 200916956 201001694 14 2 1 99 167 595 4.1 6
201301756 436 200916956 201001694 14 2 5 69 93 436 4.4 6
201301844 437 200914515 201001694 21 2 1 69 115 520 4.5 6
201301845 437 200914515 201001694 21 2 1 67 117 447 3.9 6
201301852 437 200914515 201001694 21 2 5 76 114 502 4.5 6
201301853 437 200914515 201001694 21 2 5 76 135 460 3.8 6
201301855 437 200914515 201001694 21 2 5 81 123 423 3.7 6
201301857 437 200914515 201001694 21 2 1 81 160 660 4.7 6
201301858 437 200914515 201001694 21 2 5 94 161 596 4.3 6
201301860 437 200914515 201001694 21 2 1 58 95 472 4.6 6
201301863 437 200914515 201001694 21 2 5 78 181 526 3.5 6
201301865 437 200914515 201001694 21 2 1 101 140 649 5.0 6
201301943 442 200911812 201001826 20 2 2 78 113 537 4.7 6
201301945 442 200911812 201001826 20 2 6 90 122 478 4.1 6
201301949 442 200911812 201001826 20 2 2 70 112 494 4.4 6
201301950 442 200911812 201001826 20 2 2 79 101 590 5.3 6
201301951 442 200911812 201001826 20 2 2 95 164 688 4.8 6
201301954 442 200911812 201001826 20 2 6 69 120 477 4.2 6
201301955 442 200911812 201001826 20 2 6 80 118 497 4.4 6
201301956 442 200911812 201001826 20 2 6 71 117 462 4.1 6
201301960 442 200911812 201001826 20 2 6 57 115 507 4.5 6
201301961 442 200911812 201001826 20 2 2 80 102 518 4.8 6
201302040 444 200913381 201001826 17 2 6 63 173 578 4.0 6
201302042 444 200913381 201001826 17 2 6 63 126 459 3.9 6
201302047 444 200913381 201001826 17 2 2 57 134 554 4.4 6
201302050 444 200913381 201001826 17 2 6 72 143 509 4.0 6
201302053 444 200913381 201001826 17 2 2 74 179 592 3.9 6
201302054 444 200913381 201001826 17 2 2 68 159 544 3.9 6
201302057 444 200913381 201001826 17 2 2 80 185 712 4.6 6
201302059 444 200913381 201001826 17 2 6 59 107 442 4.2 6
201302657 464 201001221 201000737 41 2 6 99 106 403 3.8 6
201302658 464 201001221 201000737 41 2 6 64 103 422 4.1 6
201302663 464 201001221 201000737 41 2 2 83 119 497 4.3 6
201302664 464 201001221 201000737 41 2 2 84 156 579 4.2 6
201302665 464 201001221 201000737 41 2 6 91 131 528 4.4 6
201302671 464 201001221 201000737 41 2 2 93 143 552 4.2 6
201302672 464 201001221 201000737 41 2 2 95 169 636 4.4 6
201302673 464 201001221 201000737 41 2 6 111 165 517 3.7 6
201302675 464 201001221 201000737 41 2 6 64 143 447 3.5 6
201302679 464 201001221 201000737 41 2 2 108 165 584 4.1 6
201303315 475 201001663 200909699 57 2 6 85 125 508 4.3 6
201303318 475 201001663 200909699 57 2 6 64 98 471 4.6 6
201303319 475 201001663 200909699 57 2 2 69 179 770 5.0 6
201303323 475 201001663 200909699 57 2 6 79 136 480 3.9 6
201303328 475 201001663 200909699 57 2 2 73 119 538 4.6 6
201303329 475 201001663 200909699 57 2 6 92 144 570 4.4 6
201303334 475 201001663 200909699 57 2 2 68 119 407 3.6 6
201303336 475 201001663 200909699 57 2 2 81 131 671 5.3 6
201303337 475 201001663 200909699 57 2 6 93 178 523 3.5 6
201304183 496 201000242 201000526 74 2 2 79 160 594 4.3 6
201304184 496 201000242 201000526 74 2 6 77 162 501 3.6 6
201304185 496 201000242 201000526 74 2 6 58 113 443 4.0 6
201304193 496 201000242 201000526 74 2 2 92 195 674 4.2 6
201304194 496 201000242 201000526 74 2 2 116 224 666 3.8 6
201304197 496 201000242 201000526 74 2 6 90 194 625 4.0 6
201304198 496 201000242 201000526 74 2 2 95 203 590 3.6 6
201304199 496 201000242 201000526 74 2 6 110 148 531 4.1 6
201304203 496 201000242 201000526 74 2 6 75 158 489 3.6 6
201304205 496 201000242 201000526 74 2 2 60 80 130 1.1 6
201304271 497 201001228 201000805 66 2 2 67 121 458 3.9 6
201304273 497 201001228 201000805 66 2 6 88 118 442 3.9 6
201304276 497 201001228 201000805 66 2 2 54 111 300 2.7 6
201304281 497 201001228 201000805 66 2 2 76 139 410 3.2 6
201304282 497 201001228 201000805 66 2 2 86 167 617 4.3 6
201304284 497 201001228 201000805 66 2 6 46 67 294 3.8 6
201304287 497 201001228 201000805 66 2 2 70 149 445 3.3 6
201304289 497 201001228 201000805 66 2 6 94 147 413 3.1 6
201304290 497 201001228 201000805 66 2 6 90 123 354 3.0 6
201304291 497 201001228 201000805 66 2 6 77 109 377 3.5 6
201304398 499 201001003 201000805 69 2 6 102 130 513 4.3 6
201304400 499 201001003 201000805 69 2 2 74 146 434 3.3 6
201304405 499 201001003 201000805 69 2 6 61 133 353 2.8 6
201304411 499 201001003 201000805 69 2 6 83 130 482 4.0 6
201304412 499 201001003 201000805 69 2 2 81 140 464 3.6 6
201304413 499 201001003 201000805 69 2 2 64 127 447 3.7 6
201304416 499 201001003 201000805 69 2 6 79 116 367 3.3 6
201304418 499 201001003 201000805 69 2 2 62 91 302 3.2 6
201304420 499 201001003 201000805 69 2 6 79 117 368 3.3 6
201304421 499 201001003 201000805 69 2 2 77 153 480 3.5 6
201304486 500 201001849 200914696 70 2 6 80 157 557 4.1 6
201304490 500 201001849 200914696 70 2 6 82 128 538 4.5 6
201304492 500 201001849 200914696 70 2 6 99 124 497 4.3 6
201304494 500 201001849 200914696 70 2 2 61 134 447 3.6 6
201304497 500 201001849 200914696 70 2 6 104 139 616 4.8 6
201304501 500 201001849 200914696 70 2 2 75 154 702 5.0 6
201304502 500 201001849 200914696 70 2 2 103 170 742 5.0 6
201304503 500 201001849 200914696 70 2 6 81 143 607 4.7 6
201304504 500 201001849 200914696 70 2 2 104 182 661 4.3 6
201304507 500 201001849 200914696 70 2 2 83 152 615 4.5 6
201304569 501 201001737 200914696 73 2 2 70 137 562 4.4 6
201304571 501 201001737 200914696 73 2 2 94 189 699 4.5 6
201304574 501 201001737 200914696 73 2 2 91 223 748 4.3 6
201304577 501 201001737 200914696 73 2 6 95 127 607 5.0 6
201304579 501 201001737 200914696 73 2 2 64 135 580 4.6 6
201304580 501 201001737 200914696 73 2 6 122 149 638 4.8 6
201304582 501 201001737 200914696 73 2 6 110 149 611 4.6 6
201304584 501 201001737 200914696 73 2 6 84 156 513 3.8 6
201304590 501 201001737 200914696 73 2 6 79 159 570 4.2 6
201304591 501 201001737 200914696 73 2 2 81 183 682 4.5 6
201304646 502 201001742 200914696 72 2 6 81 74 297 3.6 6
201304647 502 201001742 200914696 72 2 6 92 117 505 4.5 6
201304652 502 201001742 200914696 72 2 6 80 109 506 4.6 6
201304654 502 201001742 200914696 72 2 6 97 108 549 5.0 6
201304657 502 201001742 200914696 72 2 2 86 119 516 4.4 6
201304658 502 201001742 200914696 72 2 2 84 113 547 4.8 6
201304661 502 201001742 200914696 72 2 2 96 138 446 3.5 6
201304664 502 201001742 200914696 72 2 6 69 97 422 4.2 6
201304666 502 201001742 200914696 72 2 2 58 145 569 4.3 6
201304669 502 201001742 200914696 72 2 2 42 108 507 4.6 6
201305421 521 200909552 201000040 89 2 7 90 133 656 5.2 6
201305425 521 200909552 201000040 89 2 3 88 219 637 3.7 6
201305428 521 200909552 201000040 89 2 7 105 169 613 4.3 6
201305429 521 200909552 201000040 89 2 3 85 122 587 4.9 6
201305433 521 200909552 201000040 89 2 3 76 138 573 4.5 6
201305434 521 200909552 201000040 89 2 7 72 140 610 4.8 6
201305437 521 200909552 201000040 89 2 3 38 90 455 4.6 6
201305440 521 200909552 201000040 89 2 3 54 121 590 4.9 6
201305442 521 200909552 201000040 89 2 7 72 129 646 5.2 6
201305445 521 200909552 201000040 89 2 7 63 90 458 4.7 6
201305512 522 200907012 201000040 90 2 7 62 84 424 4.5 6
201305515 522 200907012 201000040 90 2 7 81 117 518 4.6 6
201305516 522 200907012 201000040 90 2 7 75 102 402 3.9 6
201305519 522 200907012 201000040 90 2 3 66 164 660 4.6 6
201305525 522 200907012 201000040 90 2 3 69 151 536 4.0 6
201305530 522 200907012 201000040 90 2 3 85 133 634 5.0 6
201305532 522 200907012 201000040 90 2 7 65 129 561 4.6 6
201305533 522 200907012 201000040 90 2 3 71 119 558 4.7 6
201305536 522 200907012 201000040 90 2 7 79 171 646 4.5 6
201305599 524 201000070 201000776 85 2 7 74 116 492 4.4 6
201305601 524 201000070 201000776 85 2 3 77 137 554 4.4 6
201305602 524 201000070 201000776 85 2 3 63 132 466 3.8 6
201305605 524 201000070 201000776 85 2 7 71 77 429 4.8 6
201305608 524 201000070 201000776 85 2 4 102 156 571 4.2 6
201305609 524 201000070 201000776 85 2 3 111 212 626 3.7 6
201305611 524 201000070 201000776 85 2 7 74 152 540 4.1 6
201305612 524 201000070 201000776 85 2 7 80 128 474 4.0 6
201305613 524 201000070 201000776 85 2 3 100 150 602 4.5 6
201305618 524 201000070 201000776 85 2 7 73 87 389 4.2 6
201305686 526 201001604 201000776 88 2 3 69 148 445 3.4 6
201305687 526 201001604 201000776 88 2 3 53 96 473 4.6 6
201305690 526 201001604 201000776 88 2 7 69 104 442 4.2 6
201305693 526 201001604 201000776 88 2 7 61 135 466 3.8 6
201305694 526 201001604 201000776 88 2 3 60 116 542 4.7 6
201305697 526 201001604 201000776 88 2 7 68 174 510 3.5 6
201305699 526 201001604 201000776 88 2 7 59 114 523 4.6 6
201305702 526 201001604 201000776 88 2 7 78 148 624 4.7 6
201305704 526 201001604 201000776 88 2 3 68 156 603 4.4 6
201305707 526 201001604 201000776 88 2 3 63 140 496 3.9 6
201306036 531 201000023 200914598 94 2 7 53 115 554 4.9 6
201306037 531 201000023 200914598 94 2 7 69 82 482 5.1 6
201306043 531 201000023 200914598 94 2 3 96 186 679 4.4 6
201306044 531 201000023 200914598 94 2 3 72 141 631 4.8 6
201306045 531 201000023 200914598 94 2 7 84 182 708 4.7 6
201306046 531 201000023 200914598 94 2 3 56 124 541 4.5 6
201306047 531 201000023 200914598 94 2 7 76 118 533 4.6 6
201306048 531 201000023 200914598 94 2 3 93 197 779 4.8 6
201306056 531 201000023 200914598 94 2 7 73 143 569 4.4 6
201306059 531 201000023 200914598 94 2 3 52 106 492 4.5 6
201306129 533 201000262 200914598 97 2 3 52 121 500 4.3 6
201306133 533 201000262 200914598 97 2 3 61 133 513 4.1 6
201306135 533 201000262 200914598 97 2 3 83 163 605 4.3 6
201306139 533 201000262 200914598 97 2 7 57 79 446 4.9 6
201306140 533 201000262 200914598 97 2 3 66 154 533 3.9 6
201306142 533 201000262 200914598 97 2 7 54 107 459 4.3 6
201306145 533 201000262 200914598 97 2 3 55 94 480 4.7 6
201306147 533 201000262 200914598 97 2 7 69 156 546 4.0 6
201306151 533 201000262 200914598 97 2 7 57 137 568 4.5 6
201306153 533 201000262 200914598 97 2 7 56 96 423 4.2 6
201306474 546 200903029 201000112 100 2 7 74 148 511 3.9 6
201306476 546 200903029 201000112 100 2 3 64 137 572 4.5 6
201306478 546 200903029 201000112 100 2 3 61 103 508 4.7 6
201306483 546 200903029 201000112 100 2 7 52 127 433 3.7 6
201306484 546 200903029 201000112 100 2 7 75 111 480 4.4 6
201306487 546 200903029 201000112 100 2 7 82 146 525 4.1 6
201306488 546 200903029 201000112 100 2 3 68 109 411 3.8 6
201306489 546 200903029 201000112 100 2 3 65 138 508 4.0 6
201306492 546 200903029 201000112 100 2 7 66 118 482 4.3 6
201306493 546 200903029 201000112 100 2 3 78 133 506 4.1 6
201306886 555 201000430 201001597 107 2 7 87 125 480 4.1 6
201306890 555 201000430 201001597 107 2 7 78 131 442 3.7 6
201306894 555 201000430 201001597 107 2 3 93 150 548 4.1 6
201306896 555 201000430 201001597 107 2 3 67 140 435 3.4 6
201306897 555 201000430 201001597 107 2 3 86 138 567 4.4 6
201306898 555 201000430 201001597 107 2 4 65 166 458 3.2 6
201306901 555 201000430 201001597 107 2 7 81 129 530 4.4 6
201306902 555 201000430 201001597 107 2 7 81 128 537 4.5 6
201306903 555 201000430 201001597 107 2 7 76 107 531 4.9 6
201306904 555 201000430 201001597 107 2 3 81 158 651 4.7 6
201307065 557 200916956 201000047 109 2 7 97 160 665 4.8 6
201307069 557 200916956 201000047 109 2 7 84 163 555 4.0 6
201307070 557 200916956 201000047 109 2 3 66 174 558 3.8 6
201307071 557 200916956 201000047 109 2 7 67 95 417 4.2 6
201307074 557 200916956 201000047 109 2 3 84 170 551 3.8 6
201307075 557 200916956 201000047 109 2 3 63 129 544 4.4 6
201307076 557 200916956 201000047 109 2 3 65 148 529 4.0 6
201307079 557 200916956 201000047 109 2 7 64 134 482 3.9 6
201307080 557 200916956 201000047 109 2 3 64 123 490 4.2 6
201307087 557 200916956 201000047 109 2 7 64 111 462 4.2 6
201307159 561 200902006 201000058 104 2 3 66 140 649 5.0 6
201307164 561 200902006 201000058 104 2 7 62 137 551 4.4 6
201307166 561 200902006 201000058 104 2 7 73 137 537 4.3 6
201307167 561 200902006 201000058 104 2 3 50 154 562 4.1 6
201307170 561 200902006 201000058 104 2 7 70 170 699 4.8 6
201307172 561 200902006 201000058 104 2 7 81 180 613 4.1 6
201307174 561 200902006 201000058 104 2 7 72 130 511 4.2 6
201307176 561 200902006 201000058 104 2 3 70 163 576 4.1 6
201307183 561 200902006 201000058 104 2 3 56 124 443 3.8 6
201307331 572 201000346 201000850 103 2 8 61 133 494 4.1 6
201307332 572 201000346 201000850 103 2 8 62 88 429 4.5 6
201307335 572 201000346 201000850 103 2 8 66 119 499 4.4 6
201307336 572 201000346 201000850 103 2 4 68 89 398 4.1 6
201307338 572 201000346 201000850 103 2 4 59 128 498 4.1 6
201307339 572 201000346 201000850 103 2 8 45 78 341 3.9 6
201307343 572 201000346 201000850 103 2 8 61 125 468 4.0 6
201307347 572 201000346 201000850 103 2 4 68 133 558 4.5 6
201307351 572 201000346 201000850 103 2 4 68 109 420 3.9 6
201307352 572 201000346 201000850 103 2 4 49 114 450 4.0 6
201307621 587 201001078 200900732 114 2 8 89 161 669 4.8 6
201307627 587 201001078 200900732 114 2 4 66 140 584 4.5 6
201307628 587 201001078 200900732 114 2 8 69 154 592 4.4 6
201307630 587 201001078 200900732 114 2 4 76 136 500 4.0 6
201307632 587 201001078 200900732 114 2 4 73 186 677 4.4 6
201307634 587 201001078 200900732 114 2 8 100 207 648 4.0 6
201307635 587 201001078 200900732 114 2 4 85 167 575 4.0 6
201307639 587 201001078 200900732 114 2 8 103 180 679 4.6 6
201307643 587 201001078 200900732 114 2 4 70 132 549 4.4 6
201307644 587 201001078 200900732 114 2 8 83 130 232 1.6 6
201307806 595 201000236 201000098 111 2 4 48 74 251 3.0 6
201307807 595 201000236 201000098 111 2 8 78 142 479 3.8 6
201307812 595 201000236 201000098 111 2 8 58 85 436 4.6 6
201307813 595 201000236 201000098 111 2 4 65 134 518 4.2 6
201307815 595 201000236 201000098 111 2 8 81 148 474 3.6 6
201307816 595 201000236 201000098 111 2 4 94 149 632 4.7 6
201307817 595 201000236 201000098 111 2 8 74 148 450 3.4 6
201307821 595 201000236 201000098 111 2 8 75 120 372 3.3 6
201307823 595 201000236 201000098 111 2 4 72 151 502 3.7 6
201307989 598 200909565 201001695 115 2 4 58 123 588 4.9 6
201307990 598 200909565 201001695 115 2 4 65 96 413 4.1 6
201307994 598 200909565 201001695 115 2 4 97 114 451 4.0 6
201307999 598 200909565 201001695 115 2 4 66 129 610 4.9 6
201308002 598 200909565 201001695 115 2 8 75 107 451 4.2 6
201308006 598 200909565 201001695 115 2 4 55 113 431 3.9 6
201308008 598 200909565 201001695 115 2 8 103 148 596 4.5 6
201308010 598 200909565 201001695 115 2 8 70 74 415 4.7 6
201308011 598 200909565 201001695 115 2 8 80 102 467 4.5 6
201308012 598 200909565 201001695 115 2 8 56 91 406 4.2 6
201308727 612 201000476 201001513 128 2 8 63 121 503 4.4 6
201308729 612 201000476 201001513 128 2 8 59 138 513 4.1 6
201308732 612 201000476 201001513 128 2 8 62 100 492 4.7 6
201308736 612 201000476 201001513 128 2 8 64 86 524 5.3 6
201308737 612 201000476 201001513 128 2 8 69 143 530 4.1 6
201308742 612 201000476 201001513 128 2 4 47 137 451 3.6 6
201308743 612 201000476 201001513 128 2 4 62 91 488 4.8 6
201308744 612 201000476 201001513 128 2 4 45 90 448 4.5 6
201308748 612 201000476 201001513 128 2 4 63 118 537 4.6 6
201308749 612 201000476 201001513 128 2 4 70 137 595 4.7 6
201309360 626 200916956 201001058 131 2 8 70 110 491 4.5 6
201309361 626 200916956 201001058 131 2 8 68 178 555 3.8 6
201309362 626 200916956 201001058 131 2 8 70 142 564 4.4 6
201309364 626 200916956 201001058 131 2 4 92 151 635 4.7 6
201309366 626 200916956 201001058 131 2 4 74 168 548 3.8 6
201309369 626 200916956 201001058 131 2 4 67 154 571 4.2 6
201309373 626 200916956 201001058 131 2 4 64 111 512 4.6 6
201309374 626 200916956 201001058 131 2 4 55 109 472 4.3 6
201309382 626 200916956 201001058 131 2 8 64 153 555 4.2 6
201310200 643 200909552 201001634 151 2 8 69 137 518 4.2 6
201310202 643 200909552 201001634 151 2 4 66 101 467 4.4 6
201310205 643 200909552 201001634 151 2 4 51 103 455 4.3 6
201310208 643 200909552 201001634 151 2 8 70 152 629 4.7 6
201310209 643 200909552 201001634 151 2 4 81 184 586 3.8 6
201310212 643 200909552 201001634 151 2 8 74 89 448 4.6 6
201310213 643 200909552 201001634 151 2 4 61 118 507 4.4 6
201310218 643 200909552 201001634 151 2 8 71 108 497 4.6 6
201310220 643 200909552 201001634 151 2 4 60 141 573 4.4 6
201310223 643 200909552 201001634 151 2 8 58 91 462 4.7 6
201310299 644 201001512 201001634 152 2 4 55 126 431 3.6 6
201310301 644 201001512 201001634 152 2 8 69 135 520 4.2 6
201310302 644 201001512 201001634 152 2 8 54 109 455 4.2 6
201310309 644 201001512 201001634 152 2 4 65 136 527 4.2 6
201310311 644 201001512 201001634 152 2 4 58 95 477 4.6 6
201310315 644 201001512 201001634 152 2 8 57 89 308 3.3 6
201310319 644 201001512 201001634 152 2 8 68 130 461 3.9 6
201310320 644 201001512 201001634 152 2 4 73 179 549 3.6 6
201310321 644 201001512 201001634 152 2 4 61 153 510 3.8 6
201310322 644 201001512 201001634 152 2 8 68 139 494 3.9 6
201311244 666 201001952 200914514 158 2 4 58 138 442 3.5 6
201311246 666 201001952 200914514 158 2 8 88 105 486 4.6 6
201311247 666 201001952 200914514 158 2 8 99 209 697 4.2 6
201311252 666 201001952 200914514 158 2 4 73 123 519 4.4 6
201311253 666 201001952 200914514 158 2 8 86 113 530 4.7 6
201311255 666 201001952 200914514 158 2 4 57 118 470 4.1 6
201311259 666 201001952 200914514 158 2 4 76 148 519 3.9 6
201311260 666 201001952 200914514 158 2 8 93 141 475 3.8 6
201311264 666 201001952 200914514 158 2 8 77 121 406 3.6 6
201311267 666 201001952 200914514 158 2 4 77 166 552 3.9 6
201311339 667 201001660 200914514 162 2 4 85 182 688 4.5 6
201311340 667 201001660 200914514 162 2 4 61 154 535 3.9 6
201311341 667 201001660 200914514 162 2 8 83 120 490 4.3 6
201311342 667 201001660 200914514 162 2 4 89 148 627 4.7 6
201311343 667 201001660 200914514 162 2 4 72 125 526 4.4 6
201311356 667 201001660 200914514 162 2 8 76 136 521 4.2 6
201311357 667 201001660 200914514 162 2 8 43 55 109 1.4 6
201311358 667 201001660 200914514 162 2 8 78 133 441 3.6 6
201311359 667 201001660 200914514 162 2 4 65 139 476 3.8 6
201311361 667 201001660 200914514 162 2 8 74 128 518 4.3 6
