# Supplementary material for: Thermal sensitivity of growth indicates heritable variation in 1-year-old rainbow trout (Oncorhynchus mykiss)
Source: Genet Sel Evol. 2016 Nov 29;48:94. doi: 10.1186/s12711-016-0272-3 (PMC5127088; doi:10.1186/s12711-016-0272-3)
Supplement: Supplementary file 4 — Additional file 4. Individual measurement data for multivariate genetic analysis. [file 12711_2016_272_MOESM4_ESM.txt]

ANIMAL_ID SIRE DAM FAMILY BYEAR TREATMENT FAMILYTANK TESTTANK TEMPSUM1 BW1y BL1h BW1h BL1l BW1l BL2h BW2h BL2l BW2l DGCh DGCl
   201300200 201001013 201001441  407  2013  1    7   11    0.0  88.0    .    .  240  164    .    .  311  484    .    3.4
   201300201 201001013 201001441  407  2013  1    7   15    0.0  79.0    .    .  219  125    .    .  284  345    .    2.9
   201300202 201001013 201001441  407  2013  1    7   15    0.0  63.0    .    .  218  114    .    .  311  471    .    4.2
   201300203 201001013 201001441  407  2013  1    7   11    0.0  61.0    .    .  220  107    .    .  315  483    .    4.5
   201300204 201001013 201001441  407  2013  1    7   11    0.0  55.0    .    .  217  119    .    .  309  466    .    4.1
   201300207 201001013 201001441  407  2013  1    7   11    0.0  67.0    .    .  226  136    .    .  315  523    .    4.2
   201300216 201001013 201001441  407  2013  1    7   11    0.0  84.0    .    .  237  169    .    .  325  590    .    4.1
   201300217 201001013 201001441  407  2013  1    7   15    0.0  69.0    .    .  216  108    .    .  311  507    .    4.7
   201300218 201001013 201001441  407  2013  1    7   15    0.0  70.0    .    .  237  149    .    .    .    .    .     . 
   201300223 201001013 201001441  407  2013  1    7   15    0.0  72.0    .    .  230  138    .    .  328  574    .    4.6
   201300206 201001013 201001441  407  2013  2    7    1    0.0  52.0  227  131    .    .  305  422    .    .   3.5    . 
   201300208 201001013 201001441  407  2013  2    7    1    0.0  72.0  210  113    .    .    .    .    .    .    .     . 
   201300210 201001013 201001441  407  2013  2    7    5    0.0  78.0  233  159    .    .  322  542    .    .   4.0    . 
   201300211 201001013 201001441  407  2013  2    7    1    0.0  48.0  203  101    .    .  277  396    .    .   3.8    . 
   201300213 201001013 201001441  407  2013  2    7    5    0.0  54.0  218  138    .    .  306  508    .    .   4.1    . 
   201300215 201001013 201001441  407  2013  2    7    5    0.0  81.0  236  158    .    .  292  430    .    .   3.1    . 
   201300220 201001013 201001441  407  2013  2    7    1    0.0  80.0  251  201    .    .  333  670    .    .   4.1    . 
   201300221 201001013 201001441  407  2013  2    7    1    0.0  64.0  212  123    .    .  290  417    .    .   3.6    . 
   201300222 201001013 201001441  407  2013  2    7    5    0.0  72.0  232  160    .    .  322  547    .    .   4.0    . 
   201300224 201001013 201001441  407  2013  2    7    5    0.0  63.0  228  160    .    .  310  543    .    .   4.0    . 
   201300365 201001379 201001782  409  2013  1    6   15    0.0  75.0    .    .  213  112    .    .  311  465    .    4.2
   201300369 201001379 201001782  409  2013  1    6   15    0.0  86.0    .    .  227  132    .    .  321  559    .    4.6
   201300372 201001379 201001782  409  2013  1    6   15    0.0  84.0    .    .  222  106    .    .  311  498    .    4.6
   201300373 201001379 201001782  409  2013  1    6   11    0.0  69.0    .    .  199   75    .    .  301  429    .    4.8
   201300374 201001379 201001782  409  2013  1    6   11    0.0  94.0    .    .  232  110    .    .  329  496    .    4.5
   201300376 201001379 201001782  409  2013  1    6   11    0.0  91.0    .    .  225  133    .    .  321  512    .    4.2
   201300380 201001379 201001782  409  2013  1    6   15    0.0  82.0    .    .  225  122    .    .  321  547    .    4.7
   201300384 201001379 201001782  409  2013  1    6   11    0.0  69.0    .    .  211   98    .    .  305  424    .    4.2
   201300386 201001379 201001782  409  2013  1    6   11    0.0  89.0    .    .  222  118    .    .  321  522    .    4.6
   201300388 201001379 201001782  409  2013  1    6   15    0.0  88.0    .    .  212   94    .    .  292  421    .    4.3
   201300366 201001379 201001782  409  2013  2    6    5    0.0  87.0  232  136    .    .  328  565    .    .   4.5    . 
   201300367 201001379 201001782  409  2013  2    6    1    0.0  77.0  228  159    .    .  311  535    .    .   3.9    . 
   201300368 201001379 201001782  409  2013  2    6    1    0.0  76.0  221  117    .    .  307  461    .    .   4.0    . 
   201300370 201001379 201001782  409  2013  2    6    1    0.0  78.0  228  142    .    .  308  525    .    .   4.1    . 
   201300375 201001379 201001782  409  2013  2    6    5    0.0  75.0  213  109    .    .  296  437    .    .   4.1    . 
   201300377 201001379 201001782  409  2013  2    6    1    0.0  86.0  237  150    .    .  309  486    .    .   3.6    . 
   201300378 201001379 201001782  409  2013  2    6    5    0.0  72.0  222  113    .    .  312  486    .    .   4.4    . 
   201300379 201001379 201001782  409  2013  2    6    5    0.0  61.0  211  112    .    .  289  425    .    .   3.9    . 
   201300381 201001379 201001782  409  2013  2    6    5    0.0  52.0  192   72    .    .  270  314    .    .   3.8    . 
   201300389 201001379 201001782  409  2013  2    6    1    0.0  65.0  216  112    .    .  295  484    .    .   4.3    . 
   201300455 200903029 201000022  412  2013  1   31   15    2.1  78.0    .    .  233  149    .    .  324  582    .    4.4
   201300458 200903029 201000022  412  2013  1   31   15    2.1  65.0    .    .  205   97    .    .  309  563    .    5.3
   201300459 200903029 201000022  412  2013  1   31   11    2.1  94.0    .    .  242  145    .    .  344  682    .    5.1
   201300461 200903029 201000022  412  2013  1   31   15    2.1  75.0    .    .  224  134    .    .  316  581    .    4.7
   201300465 200903029 201000022  412  2013  1   31   11    2.1  73.0    .    .  240  167    .    .  332  647    .    4.6
   201300468 200903029 201000022  412  2013  1   31   15    2.1  63.0    .    .  234  151    .    .  332  627    .    4.7
   201300469 200903029 201000022  412  2013  1   31   11    2.1  89.0    .    .  233  154    .    .  332  647    .    4.8
   201300473 200903029 201000022  412  2013  1   31   11    2.1 104.0    .    .  250  194    .    .  339  693    .    4.4
   201300475 200903029 201000022  412  2013  1   31   15    2.1  77.0    .    .  208   98    .    .  265  326    .    3.3
   201300477 200903029 201000022  412  2013  1   31   11    2.1  28.0    .    .  154   40    .    .  177  109    .    2.0
   201300456 200903029 201000022  412  2013  2   31    5    2.1  90.0  224  118    .    .  310  508    .    .   4.5    . 
   201300457 200903029 201000022  412  2013  2   31    1    2.1  84.0  249  163    .    .    .    .    .    .    .     . 
   201300463 200903029 201000022  412  2013  2   31    1    2.1  53.0  215  128    .    .  297  518    .    .   4.3    . 
   201300464 200903029 201000022  412  2013  2   31    5    2.1  75.0  226  132    .    .  299  521    .    .   4.3    . 
   201300467 200903029 201000022  412  2013  2   31    1    2.1  79.0  242  167    .    .  330  628    .    .   4.4    . 
   201300471 200903029 201000022  412  2013  2   31    5    2.1  56.0  197   83    .    .  276  403    .    .   4.4    . 
   201300472 200903029 201000022  412  2013  2   31    5    2.1  68.0  219  119    .    .  302  470    .    .   4.1    . 
   201300474 200903029 201000022  412  2013  2   31    5    2.1  80.0  245  158    .    .  327  593    .    .   4.3    . 
   201300476 200903029 201000022  412  2013  2   31    1    2.1 102.0  260  224    .    .  347  803    .    .   4.6    . 
   201300478 200903029 201000022  412  2013  2   31    1    2.1  80.0  243  179    .    .  309  506    .    .   3.3    . 
   201300545 200914515 201000022  413  2013  1   35   11    2.1 103.0    .    .  230  125    .    .  325  560    .    4.7
   201300548 200914515 201000022  413  2013  1   35   11    2.1  80.0    .    .  237  177    .    .  331  690    .    4.7
   201300552 200914515 201000022  413  2013  1   35   11    2.1  79.0    .    .  242  155    .    .  332  575    .    4.3
   201300556 200914515 201000022  413  2013  1   35   15    2.1  77.0    .    .  216  128    .    .  293  549    .    4.6
   201300557 200914515 201000022  413  2013  1   35   15    2.1  74.0    .    .  228  127    .    .  331  600    .    4.9
   201300558 200914515 201000022  413  2013  1   35   15    2.1  84.0    .    .  233  140    .    .  332  602    .    4.7
   201300559 200914515 201000022  413  2013  1   35   11    2.1  80.0    .    .  235  143    .    .  238  156    .    0.2
   201300560 200914515 201000022  413  2013  1   35   15    2.1  59.0    .    .  223  123    .    .  325  589    .    4.9
   201300564 200914515 201000022  413  2013  1   35   11    2.1  90.0    .    .  229  147    .    .  325  631    .    4.8
   201300568 200914515 201000022  413  2013  1   35   15    2.1  78.0    .    .  232  122    .    .  320  582    .    4.9
   201300549 200914515 201000022  413  2013  2   35    1    2.1  91.0  244  192    .    .  326  666    .    .   4.2    . 
   201300550 200914515 201000022  413  2013  2   35    5    2.1  90.0  246  189    .    .  318  608    .    .   4.0    . 
   201300553 200914515 201000022  413  2013  2   35    1    2.1  74.0  242  171    .    .  312  543    .    .   3.7    . 
   201300554 200914515 201000022  413  2013  2   35    5    2.1  72.0  224  124    .    .  295  418    .    .   3.6    . 
   201300561 200914515 201000022  413  2013  2   35    5    2.1  78.0  232  151    .    .  267  339    .    .   2.4    . 
   201300562 200914515 201000022  413  2013  2   35    5    2.1  62.0  229  157    .    .  313  546    .    .   4.0    . 
   201300563 200914515 201000022  413  2013  2   35    1    2.1  82.0  241  162    .    .  327  669    .    .   4.7    . 
   201300565 200914515 201000022  413  2013  2   35    1    2.1  81.0  242  172    .    .  319  526    .    .   3.6    . 
   201300566 200914515 201000022  413  2013  2   35    1    2.1  71.0  238  155    .    .  321  559    .    .   4.1    . 
   201300569 200914515 201000022  413  2013  2   35    5    2.1  60.0  214  114    .    .  282  402    .    .   3.7    . 
   201300636 200914700 201000022  414  2013  1   34   11    2.1  72.0    .    .  216   97    .    .  337  620    .    5.7
   201300637 200914700 201000022  414  2013  1   34   15    2.1 108.0    .    .  237  130    .    .  342  644    .    5.2
   201300638 200914700 201000022  414  2013  1   34   11    2.1  81.0    .    .  223  115    .    .  330  563    .    4.9
   201300644 200914700 201000022  414  2013  1   34   15    2.1 100.0    .    .  237  137    .    .  335  626    .    4.9
   201300648 200914700 201000022  414  2013  1   34   15    2.1 100.0    .    .  232  122    .    .  342  698    .    5.7
   201300650 200914700 201000022  414  2013  1   34   15    2.1  69.0    .    .  218   99    .    .  306  437    .    4.3
   201300653 200914700 201000022  414  2013  1   34   11    2.1  83.0    .    .  232  140    .    .  317  522    .    4.1
   201300656 200914700 201000022  414  2013  1   34   11    2.1  85.0    .    .  234  147    .    .  341  667    .    5.0
   201300657 200914700 201000022  414  2013  1   34   11    2.1  78.0    .    .  236  150    .    .  343  664    .    4.9
   201300658 200914700 201000022  414  2013  1   34   15    2.1 116.0    .    .  258  174    .    .  330  543    .    3.7
   201300641 200914700 201000022  414  2013  2   34    1    2.1  94.0  250  173    .    .  334  702    .    .   4.7    . 
   201300642 200914700 201000022  414  2013  2   34    5    2.1  54.0  222  120    .    .  311  523    .    .   4.5    . 
   201300643 200914700 201000022  414  2013  2   34    5    2.1  96.0  247  166    .    .  346  644    .    .   4.6    . 
   201300645 200914700 201000022  414  2013  2   34    1    2.1  86.0  245  186    .    .  328  671    .    .   4.4    . 
   201300646 200914700 201000022  414  2013  2   34    5    2.1  65.0  234  137    .    .  327  604    .    .   4.8    . 
   201300649 200914700 201000022  414  2013  2   34    5    2.1  72.0  234  151    .    .  298  469    .    .   3.5    . 
   201300652 200914700 201000022  414  2013  2   34    5    2.1 120.0  258  193    .    .  342  773    .    .   4.9    . 
   201300654 200914700 201000022  414  2013  2   34    1    2.1  91.0  242  145    .    .  289  363    .    .   2.7    . 
   201300655 200914700 201000022  414  2013  2   34    1    2.1  69.0  218  109    .    .  308  512    .    .   4.6    . 
   201300659 200914700 201000022  414  2013  2   34    1    2.1  83.0  229  134    .    .  329  677    .    .   5.2    . 
   201301003 200904674 201001698  427  2013  1   24   11    2.1  85.0    .    .  232  138    .    .  329  616    .    4.8
   201301004 200904674 201001698  427  2013  1   24   15    2.1  80.0    .    .  228  135    .    .  331  637    .    5.0
   201301006 200904674 201001698  427  2013  1   24   15    2.1  93.0    .    .  229  130    .    .  330  612    .    5.0
   201301008 200904674 201001698  427  2013  1   24   11    2.1  67.0    .    .  217  113    .    .  308  483    .    4.4
   201301014 200904674 201001698  427  2013  1   24   15    2.1  72.0    .    .  226  136    .    .  332  663    .    5.2
   201301017 200904674 201001698  427  2013  1   24   11    2.1  58.0    .    .  226  136    .    .  322  544    .    4.4
   201301019 200904674 201001698  427  2013  1   24   15    2.1  79.0    .    .  240  141    .    .  350  642    .    5.0
   201301022 200904674 201001698  427  2013  1   24   15    2.1  70.0    .    .  218  119    .    .  332  612    .    5.2
   201301025 200904674 201001698  427  2013  1   24   11    2.1  75.0    .    .  219  112    .    .  306  456    .    4.2
   201301026 200904674 201001698  427  2013  1   24   11    2.1  68.0    .    .  228  124    .    .  318  479    .    4.1
   201301002 200904674 201001698  427  2013  2   24    1    2.1  79.0  234  164    .    .  328  632    .    .   4.4    . 
   201301005 200904674 201001698  427  2013  2   24    5    2.1  85.0  230  150    .    .  320  616    .    .   4.6    . 
   201301007 200904674 201001698  427  2013  2   24    5    2.1  63.0  208   97    .    .  301  451    .    .   4.5    . 
   201301009 200904674 201001698  427  2013  2   24    5    2.1  70.0  231  168    .    .  306  573    .    .   4.0    . 
   201301013 200904674 201001698  427  2013  2   24    1    2.1  64.0  229  159    .    .  303  525    .    .   3.8    . 
   201301015 200904674 201001698  427  2013  2   24    1    2.1  76.0  228  135    .    .  326  651    .    .   5.1    . 
   201301016 200904674 201001698  427  2013  2   24    5    2.1  62.0  226  155    .    .  314  558    .    .   4.1    . 
   201301018 200904674 201001698  427  2013  2   24    1    2.1  79.0  246  169    .    .  332  625    .    .   4.3    . 
   201301023 200904674 201001698  427  2013  2   24    2    2.1  80.0  246  174    .    .  314  547    .    .   3.7    . 
   201301024 200904674 201001698  427  2013  2   24    5    2.1  64.0  214  109    .    .  299  491    .    .   4.5    . 
   201301098 200900209 201001698  428  2013  1   26   11    2.1 104.0    .    .  236  143    .    .  322  574    .    4.5
   201301099 200900209 201001698  428  2013  1   26   15    2.1  76.0    .    .  220  122    .    .  324  558    .    4.7
   201301100 200900209 201001698  428  2013  1   26   15    2.1  68.0    .    .  226  119    .    .  294  386    .    3.4
   201301102 200900209 201001698  428  2013  1   26   11    2.1  73.0    .    .  210   97    .    .  306  435    .    4.3
   201301106 200900209 201001698  428  2013  1   26   11    2.1  84.0    .    .  227  140    .    .  319  536    .    4.2
   201301108 200900209 201001698  428  2013  1   26   11    2.1  93.0    .    .  232  158    .    .  325  583    .    4.3
   201301110 200900209 201001698  428  2013  1   26   11    2.1  81.0    .    .  219  126    .    .  295  423    .    3.6
   201301114 200900209 201001698  428  2013  1   26   15    2.1  77.0    .    .  227  142    .    .  332  631    .    4.9
   201301115 200900209 201001698  428  2013  1   26   15    2.1  83.0    .    .  229  150    .    .  326  617    .    4.6
   201301119 200900209 201001698  428  2013  1   26   15    2.1  95.0    .    .  243  181    .    .  343  753    .    5.0
   201301097 200900209 201001698  428  2013  2   26    5    2.1  96.0  242  164    .    .  319  574    .    .   4.1    . 
   201301103 200900209 201001698  428  2013  2   26    1    2.1  82.0  241  180    .    .  323  664    .    .   4.4    . 
   201301104 200900209 201001698  428  2013  2   26    1    2.1  91.0  255  181    .    .  334  624    .    .   4.1    . 
   201301105 200900209 201001698  428  2013  2   26    5    2.1  84.0  214  106    .    .  310  532    .    .   4.9    . 
   201301107 200900209 201001698  428  2013  2   26    1    2.1  97.0  247  190    .    .  324  646    .    .   4.1    . 
   201301112 200900209 201001698  428  2013  2   26    1    2.1  76.0  226  121    .    .  299  473    .    .   4.1    . 
   201301116 200900209 201001698  428  2013  2   26    5    2.1  82.0  229  140    .    .  313  568    .    .   4.5    . 
   201301117 200900209 201001698  428  2013  2   26    1    2.1  66.0  215  116    .    .  315  592    .    .   5.0    . 
   201301118 200900209 201001698  428  2013  2   26    5    2.1  60.0  233  152    .    .  313  568    .    .   4.3    . 
   201301120 200900209 201001698  428  2013  2   26    5    2.1  72.0  206   98    .    .  296  501    .    .   4.8    . 
   201301181 200915332 201001698  429  2013  1   27   15    2.1  88.0    .    .  239  169    .    .  338  720    .    5.0
   201301183 200915332 201001698  429  2013  1   27   11    2.1  88.0    .    .  223  137    .    .  321  579    .    4.6
   201301186 200915332 201001698  429  2013  1   27   15    2.1  64.0    .    .  236  163    .    .  347  709    .    5.0
   201301189 200915332 201001698  429  2013  1   27   11    2.1  74.0    .    .  210  114    .    .  306  516    .    4.6
   201301194 200915332 201001698  429  2013  1   27   15    2.1  87.0    .    .  220  133    .    .  312  557    .    4.5
   201301195 200915332 201001698  429  2013  1   27   15    2.1  72.0    .    .  219  127    .    .  329  636    .    5.2
   201301198 200915332 201001698  429  2013  1   27   11    2.1  91.0    .    .  220  130    .    .  322  634    .    5.1
   201301201 200915332 201001698  429  2013  1   27   11    2.1  63.0    .    .  205  115    .    .  319  569    .    5.0
   201301202 200915332 201001698  429  2013  1   27   11    2.1  95.0    .    .  224  120    .    .  330  593    .    5.0
   201301203 200915332 201001698  429  2013  1   27   15    2.1  96.0    .    .  222  135    .    .  327  637    .    5.0
   201301182 200915332 201001698  429  2013  2   27    5    2.1  42.0  194   83    .    .  277  341    .    .   3.8    . 
   201301184 200915332 201001698  429  2013  2   27    5    2.1  48.0  215  109    .    .  307  430    .    .   4.0    . 
   201301185 200915332 201001698  429  2013  2   27    1    2.1  82.0  247  188    .    .  325  631    .    .   4.1    . 
   201301188 200915332 201001698  429  2013  2   27    1    2.1  77.0  233  170    .    .  321  612    .    .   4.2    . 
   201301190 200915332 201001698  429  2013  2   27    5    2.1  79.0  230  163    .    .  322  611    .    .   4.4    . 
   201301191 200915332 201001698  429  2013  2   27    1    2.1  62.0  230  165    .    .  309  569    .    .   4.0    . 
   201301192 200915332 201001698  429  2013  2   27    1    2.1  76.0  229  143    .    .  312  556    .    .   4.3    . 
   201301193 200915332 201001698  429  2013  2   27    5    2.1  48.0  204  103    .    .  280  397    .    .   3.9    . 
   201301196 200915332 201001698  429  2013  2   27    1    2.1  75.0  228  140    .    .  319  573    .    .   4.4    . 
   201301197 200915332 201001698  429  2013  2   27    5    2.1  84.0  218  117    .    .  296  449    .    .   4.0    . 
   201301735 200916956 201001694  436  2013  1   14   15    0.0 101.0    .    .  258  193    .    .  326  560    .    3.6
   201301737 200916956 201001694  436  2013  1   14   15    0.0  92.0    .    .  220  102    .    .  322  541    .    5.0
   201301740 200916956 201001694  436  2013  1   14   11    0.0  89.0    .    .  252  197    .    .  330  571    .    3.6
   201301742 200916956 201001694  436  2013  1   14   11    0.0  61.0    .    .  225  113    .    .  309  410    .    3.8
   201301745 200916956 201001694  436  2013  1   14   15    0.0 111.0    .    .  244  167    .    .  327  569    .    4.0
   201301746 200916956 201001694  436  2013  1   14   11    0.0  73.0    .    .  214  108    .    .  292  382    .    3.6
   201301748 200916956 201001694  436  2013  1   14   11    0.0  78.0    .    .  221  110    .    .  304  418    .    3.9
   201301749 200916956 201001694  436  2013  1   14   15    0.0  61.0    .    .  206  101    .    .  292  413    .    4.0
   201301751 200916956 201001694  436  2013  1   14   11    0.0  80.0    .    .  226  123    .    .  301  396    .    3.4
   201301755 200916956 201001694  436  2013  1   14   15    0.0  67.0    .    .  230  146    .    .  308  462    .    3.6
   201301733 200916956 201001694  436  2013  2   14    1    0.0  80.0  231  146    .    .  326  661    .    .   4.9    . 
   201301738 200916956 201001694  436  2013  2   14    5    0.0  84.0  222  113    .    .  310  529    .    .   4.7    . 
   201301739 200916956 201001694  436  2013  2   14    1    0.0  79.0  236  161    .    .  329  604    .    .   4.3    . 
   201301741 200916956 201001694  436  2013  2   14    5    0.0  82.0  219  120    .    .  316  532    .    .   4.6    . 
   201301743 200916956 201001694  436  2013  2   14    5    0.0  73.0  223  120    .    .  315  502    .    .   4.4    . 
   201301744 200916956 201001694  436  2013  2   14    5    0.0  94.0  234  138    .    .  332  642    .    .   5.0    . 
   201301752 200916956 201001694  436  2013  2   14    1    0.0  60.0  225  139    .    .  328  594    .    .   4.6    . 
   201301753 200916956 201001694  436  2013  2   14    1    0.0  65.0  224  125    .    .  318  504    .    .   4.2    . 
   201301754 200916956 201001694  436  2013  2   14    1    0.0  99.0  247  167    .    .  328  595    .    .   4.1    . 
   201301756 200916956 201001694  436  2013  2   14    5    0.0  69.0  208   93    .    .  291  436    .    .   4.4    . 
   201301843 200914515 201001694  437  2013  1   21   15    2.1  84.0    .    .  245  153    .    .  330  615    .    4.6
   201301846 200914515 201001694  437  2013  1   21   15    2.1  73.0    .    .  227  125    .    .  331  606    .    5.0
   201301847 200914515 201001694  437  2013  1   21   15    2.1  52.0    .    .  208   95    .    .  316  544    .    5.2
   201301848 200914515 201001694  437  2013  1   21   11    2.1  72.0    .    .  208   98    .    .  317  501    .    4.8
   201301851 200914515 201001694  437  2013  1   21   11    2.1  91.0    .    .  234  139    .    .  327  565    .    4.5
   201301854 200914515 201001694  437  2013  1   21   15    2.1  79.0    .    .  231  132    .    .  337  657    .    5.2
   201301856 200914515 201001694  437  2013  1   21   11    2.1  60.0    .    .  220  110    .    .  295  369    .    3.5
   201301861 200914515 201001694  437  2013  1   21   11    2.1  90.0    .    .  246  160    .    .  334  626    .    4.5
   201301862 200914515 201001694  437  2013  1   21   15    2.1  68.0    .    .  215   98    .    .  311  446    .    4.4
   201301864 200914515 201001694  437  2013  1   21   11    2.1  75.0    .    .  238  143    .    .  339  599    .    4.6
   201301844 200914515 201001694  437  2013  2   21    1    2.1  69.0  222  115    .    .  316  520    .    .   4.5    . 
   201301845 200914515 201001694  437  2013  2   21    1    2.1  67.0  220  117    .    .  294  447    .    .   3.9    . 
   201301852 200914515 201001694  437  2013  2   21    5    2.1  76.0  226  114    .    .  324  502    .    .   4.5    . 
   201301853 200914515 201001694  437  2013  2   21    5    2.1  76.0  233  135    .    .  307  460    .    .   3.8    . 
   201301855 200914515 201001694  437  2013  2   21    5    2.1  81.0  230  123    .    .  299  423    .    .   3.7    . 
   201301857 200914515 201001694  437  2013  2   21    1    2.1  81.0  245  160    .    .  332  660    .    .   4.7    . 
   201301858 200914515 201001694  437  2013  2   21    5    2.1  94.0  247  161    .    .  326  596    .    .   4.3    . 
   201301860 200914515 201001694  437  2013  2   21    1    2.1  58.0  214   95    .    .  309  472    .    .   4.6    . 
   201301863 200914515 201001694  437  2013  2   21    5    2.1  78.0  249  181    .    .  316  526    .    .   3.5    . 
   201301865 200914515 201001694  437  2013  2   21    1    2.1 101.0  242  140    .    .  328  649    .    .   5.0    . 
   201301941 200911812 201001826  442  2013  1   20   16    2.1  87.0    .    .  245  156    .    .  339  572    .    4.2
   201301944 200911812 201001826  442  2013  1   20   12    2.1  89.0    .    .  234  140    .    .  319  500    .    4.0
   201301947 200911812 201001826  442  2013  1   20   16    2.1  67.0    .    .  208   98    .    .  305  473    .    4.6
   201301953 200911812 201001826  442  2013  1   20   16    2.1  84.0    .    .  224  100    .    .  339  585    .    5.4
   201301957 200911812 201001826  442  2013  1   20   16    2.1  71.0    .    .  212  103    .    .  301  464    .    4.4
   201301959 200911812 201001826  442  2013  1   20   12    2.1  69.0    .    .  210   88    .    .  312  497    .    5.0
   201301962 200911812 201001826  442  2013  1   20   16    2.1  72.0    .    .  231  134    .    .  332  596    .    4.8
   201301963 200911812 201001826  442  2013  1   20   12    2.1  81.0    .    .  236  130    .    .  321  443    .    3.7
   201301964 200911812 201001826  442  2013  1   20   12    2.1  82.0    .    .  233  134    .    .  319  508    .    4.1
   201301965 200911812 201001826  442  2013  1   20   12    2.1  95.0    .    .  245  156    .    .  342  585    .    4.3
   201301943 200911812 201001826  442  2013  2   20    2    2.1  78.0  223  113    .    .  317  537    .    .   4.7    . 
   201301945 200911812 201001826  442  2013  2   20    6    2.1  90.0  238  122    .    .  312  478    .    .   4.1    . 
   201301949 200911812 201001826  442  2013  2   20    2    2.1  70.0  228  112    .    .  318  494    .    .   4.4    . 
   201301950 200911812 201001826  442  2013  2   20    2    2.1  79.0  220  101    .    .  316  590    .    .   5.3    . 
   201301951 200911812 201001826  442  2013  2   20    2    2.1  95.0  244  164    .    .  344  688    .    .   4.8    . 
   201301954 200911812 201001826  442  2013  2   20    6    2.1  69.0  228  120    .    .  312  477    .    .   4.2    . 
   201301955 200911812 201001826  442  2013  2   20    6    2.1  80.0  226  118    .    .  315  497    .    .   4.4    . 
   201301956 200911812 201001826  442  2013  2   20    6    2.1  71.0  223  117    .    .  306  462    .    .   4.1    . 
   201301960 200911812 201001826  442  2013  2   20    6    2.1  57.0  225  115    .    .  318  507    .    .   4.5    . 
   201301961 200911812 201001826  442  2013  2   20    2    2.1  80.0  225  102    .    .  322  518    .    .   4.8    . 
   201302037 200913381 201001826  444  2013  1   17   12    0.0  71.0    .    .  237  145    .    .  324  511    .    4.0
   201302039 200913381 201001826  444  2013  1   17   16    0.0  62.0    .    .  227  142    .    .  341  648    .    5.0
   201302041 200913381 201001826  444  2013  1   17   12    0.0  60.0    .    .  209  101    .    .  314  495    .    4.7
   201302043 200913381 201001826  444  2013  1   17   16    0.0  60.0    .    .  230  133    .    .  338  667    .    5.3
   201302044 200913381 201001826  444  2013  1   17   12    0.0  65.0    .    .  226  133    .    .  336  638    .    5.1
   201302046 200913381 201001826  444  2013  1   17   16    0.0  65.0    .    .  226  126    .    .  266  257    .    1.9
   201302052 200913381 201001826  444  2013  1   17   12    0.0  67.0    .    .  225  127    .    .  330  572    .    4.7
   201302055 200913381 201001826  444  2013  1   17   12    0.0  45.0    .    .  211  103    .    .  297  386    .    3.8
   201302058 200913381 201001826  444  2013  1   17   16    0.0  82.0    .    .  227  134    .    .  319  587    .    4.7
   201302060 200913381 201001826  444  2013  1   17   16    0.0  61.0    .    .  227  139    .    .  316  484    .    3.9
   201302038 200913381 201001826  444  2013  2   17    6    0.0  78.0  236  151    .    .    .    .    .    .    .     . 
   201302040 200913381 201001826  444  2013  2   17    6    0.0  63.0  237  173    .    .  327  578    .    .   4.0    . 
   201302042 200913381 201001826  444  2013  2   17    6    0.0  63.0  221  126    .    .  295  459    .    .   3.9    . 
   201302047 200913381 201001826  444  2013  2   17    2    0.0  57.0  220  134    .    .  312  554    .    .   4.4    . 
   201302049 200913381 201001826  444  2013  2   17    2    0.0  66.0  245  171    .    .    .    .    .    .    .     . 
   201302050 200913381 201001826  444  2013  2   17    6    0.0  72.0  236  143    .    .  310  509    .    .   4.0    . 
   201302053 200913381 201001826  444  2013  2   17    2    0.0  74.0  244  179    .    .  318  592    .    .   3.9    . 
   201302054 200913381 201001826  444  2013  2   17    2    0.0  68.0  240  159    .    .  308  544    .    .   3.9    . 
   201302057 200913381 201001826  444  2013  2   17    2    0.0  80.0  244  185    .    .  335  712    .    .   4.6    . 
   201302059 200913381 201001826  444  2013  2   17    6    0.0  59.0  219  107    .    .  302  442    .    .   4.2    . 
   201302655 201001221 201000737  464  2013  1   41   12    2.9  74.0    .    .  230  108    .    .  313  405    .    3.8
   201302656 201001221 201000737  464  2013  1   41   16    2.9  84.0    .    .  231  118    .    .  318  434    .    3.9
   201302659 201001221 201000737  464  2013  1   41   16    2.9  87.0    .    .  226  116    .    .  303  398    .    3.6
   201302660 201001221 201000737  464  2013  1   41   12    2.9 101.0    .    .  236  133    .    .  314  406    .    3.3
   201302667 201001221 201000737  464  2013  1   41   12    2.9  76.0    .    .  220  107    .    .  303  378    .    3.6
   201302669 201001221 201000737  464  2013  1   41   12    2.9  74.0    .    .  221  105    .    .  268  217    .    1.9
   201302674 201001221 201000737  464  2013  1   41   16    2.9  78.0    .    .  216   94    .    .  326  546    .    5.3
   201302676 201001221 201000737  464  2013  1   41   16    2.9  61.0    .    .  206   82    .    .  312  414    .    4.5
   201302677 201001221 201000737  464  2013  1   41   15    2.9  55.0    .    .  217  102    .    .  292  344    .    3.4
   201302678 201001221 201000737  464  2013  1   41   12    2.9  89.0    .    .  223  106    .    .  295  362    .    3.5
   201302657 201001221 201000737  464  2013  2   41    6    2.9  99.0  228  106    .    .  296  403    .    .   3.8    . 
   201302658 201001221 201000737  464  2013  2   41    6    2.9  64.0  214  103    .    .  293  422    .    .   4.1    . 
   201302663 201001221 201000737  464  2013  2   41    2    2.9  83.0  230  119    .    .  304  497    .    .   4.3    . 
   201302664 201001221 201000737  464  2013  2   41    2    2.9  84.0  242  156    .    .  322  579    .    .   4.2    . 
   201302665 201001221 201000737  464  2013  2   41    6    2.9  91.0  237  131    .    .  326  528    .    .   4.4    . 
   201302671 201001221 201000737  464  2013  2   41    2    2.9  93.0  246  143    .    .  326  552    .    .   4.2    . 
   201302672 201001221 201000737  464  2013  2   41    2    2.9  95.0  249  169    .    .  332  636    .    .   4.4    . 
   201302673 201001221 201000737  464  2013  2   41    6    2.9 111.0  248  165    .    .  322  517    .    .   3.7    . 
   201302675 201001221 201000737  464  2013  2   41    6    2.9  64.0  238  143    .    .  310  447    .    .   3.5    . 
   201302679 201001221 201000737  464  2013  2   41    2    2.9 108.0  250  165    .    .  324  584    .    .   4.1    . 
   201303320 201001663 200909699  475  2013  1   57   16    2.9  75.0    .    .  223  127    .    .  322  537    .    4.5
   201303321 201001663 200909699  475  2013  1   57   16    2.9  72.0    .    .  214   98    .    .  305  465    .    4.5
   201303322 201001663 200909699  475  2013  1   57   12    2.9 106.0    .    .  239  133    .    .  319  498    .    4.1
   201303324 201001663 200909699  475  2013  1   57   16    2.9  93.0    .    .  212  111    .    .  296  496    .    4.5
   201303325 201001663 200909699  475  2013  1   57   12    2.9  80.0    .    .  213   96    .    .  302  420    .    4.2
   201303326 201001663 200909699  475  2013  1   57   16    2.9  86.0    .    .  221  108    .    .  307  473    .    4.4
   201303331 201001663 200909699  475  2013  1   57   16    2.9  75.0    .    .  230  120    .    .  326  578    .    4.9
   201303332 201001663 200909699  475  2013  1   57   12    2.9  85.0    .    .  235  132    .    .  316  505    .    4.2
   201303333 201001663 200909699  475  2013  1   57   12    2.9  75.0    .    .  212   96    .    .  310  470    .    4.6
   201303338 201001663 200909699  475  2013  1   57   12    2.9  73.0    .    .  218  108    .    .  307  486    .    4.5
   201303315 201001663 200909699  475  2013  2   57    6    2.9  85.0  233  125    .    .  310  508    .    .   4.3    . 
   201303317 201001663 200909699  475  2013  2   57    2    2.9  45.0  242  160    .    .    .    .    .    .    .     . 
   201303318 201001663 200909699  475  2013  2   57    6    2.9  64.0  212   98    .    .  303  471    .    .   4.6    . 
   201303319 201001663 200909699  475  2013  2   57    2    2.9  69.0  251  179    .    .  354  770    .    .   5.0    . 
   201303323 201001663 200909699  475  2013  2   57    6    2.9  79.0  235  136    .    .  297  480    .    .   3.9    . 
   201303328 201001663 200909699  475  2013  2   57    2    2.9  73.0  224  119    .    .  313  538    .    .   4.6    . 
   201303329 201001663 200909699  475  2013  2   57    6    2.9  92.0  237  144    .    .  328  570    .    .   4.4    . 
   201303334 201001663 200909699  475  2013  2   57    2    2.9  68.0  212  119    .    .  266  407    .    .   3.6    . 
   201303336 201001663 200909699  475  2013  2   57    2    2.9  81.0  226  131    .    .  329  671    .    .   5.3    . 
   201303337 201001663 200909699  475  2013  2   57    6    2.9  93.0  258  178    .    .  330  523    .    .   3.5    . 
   201304186 201000242 201000526  496  2013  1   74   12    2.9  93.0    .    .  233  150    .    .  329  608    .    4.6
   201304187 201000242 201000526  496  2013  1   74   12    2.9  92.0    .    .  224  123    .    .  312  524    .    4.5
   201304188 201000242 201000526  496  2013  1   74   12    2.9  71.0    .    .  213  101    .    .  310  465    .    4.5
   201304189 201000242 201000526  496  2013  1   74   16    2.9  61.0    .    .  210   95    .    .  290  376    .    3.8
   201304190 201000242 201000526  496  2013  1   74   12    2.9  90.0    .    .  226  133    .    .  300  461    .    3.8
   201304195 201000242 201000526  496  2013  1   74   16    2.9  85.0    .    .  226  117    .    .  336  625    .    5.3
   201304196 201000242 201000526  496  2013  1   74   16    2.9  78.0    .    .  231  162    .    .  332  686    .    4.9
   201304200 201000242 201000526  496  2013  1   74   16    2.9  81.0    .    .  230  130    .    .  328  556    .    4.6
   201304201 201000242 201000526  496  2013  1   74   12    2.9  59.0    .    .  209   98    .    .  299  429    .    4.2
   201304202 201000242 201000526  496  2013  1   74   16    2.9 103.0    .    .  239  156    .    .  331  689    .    5.0
   201304183 201000242 201000526  496  2013  2   74    2    2.9  79.0  238  160    .    .  325  594    .    .   4.3    . 
   201304184 201000242 201000526  496  2013  2   74    6    2.9  77.0  232  162    .    .  304  501    .    .   3.6    . 
   201304185 201000242 201000526  496  2013  2   74    6    2.9  58.0  212  113    .    .  295  443    .    .   4.0    . 
   201304193 201000242 201000526  496  2013  2   74    2    2.9  92.0  250  195    .    .  328  674    .    .   4.2    . 
   201304194 201000242 201000526  496  2013  2   74    2    2.9 116.0  257  224    .    .  328  666    .    .   3.8    . 
   201304197 201000242 201000526  496  2013  2   74    6    2.9  90.0  238  194    .    .  321  625    .    .   4.0    . 
   201304198 201000242 201000526  496  2013  2   74    2    2.9  95.0  249  203    .    .  322  590    .    .   3.6    . 
   201304199 201000242 201000526  496  2013  2   74    6    2.9 110.0  237  148    .    .  316  531    .    .   4.1    . 
   201304203 201000242 201000526  496  2013  2   74    6    2.9  75.0  231  158    .    .  306  489    .    .   3.6    . 
   201304205 201000242 201000526  496  2013  2   74    2    2.9  60.0  181   80    .    .  198  130    .    .   1.1    . 
   201304272 201001228 201000805  497  2013  1   66   16    2.9  98.0    .    .  233  136    .    .  313  471    .    3.8
   201304274 201001228 201000805  497  2013  1   66   16    2.9  89.0    .    .  231  129    .    .  319  521    .    4.3
   201304275 201001228 201000805  497  2013  1   66   16    2.9  67.0    .    .  231  129    .    .  320  498    .    4.2
   201304277 201001228 201000805  497  2013  1   66   12    2.9  89.0    .    .  243  164    .    .  301  453    .    3.2
   201304279 201001228 201000805  497  2013  1   66   12    2.9  66.0    .    .  216   94    .    .  301  385    .    4.0
   201304280 201001228 201000805  497  2013  1   66   12    2.9  74.0    .    .  230  141    .    .  297  416    .    3.3
   201304283 201001228 201000805  497  2013  1   66   12    2.9  77.0    .    .  216  113    .    .  302  481    .    4.3
   201304285 201001228 201000805  497  2013  1   66   16    2.9  58.0    .    .  213  111    .    .  297  402    .    3.7
   201304292 201001228 201000805  497  2013  1   66   12    2.9  87.0    .    .  226  130    .    .  312  496    .    4.1
   201304293 201001228 201000805  497  2013  1   66   16    2.9  70.0    .    .  225  134    .    .  312  463    .    3.8
   201304271 201001228 201000805  497  2013  2   66    2    2.9  67.0  214  121    .    .  290  458    .    .   3.9    . 
   201304273 201001228 201000805  497  2013  2   66    6    2.9  88.0  220  118    .    .  294  442    .    .   3.9    . 
   201304276 201001228 201000805  497  2013  2   66    2    2.9  54.0  217  111    .    .  258  300    .    .   2.7    . 
   201304281 201001228 201000805  497  2013  2   66    2    2.9  76.0  228  139    .    .  290  410    .    .   3.2    . 
   201304282 201001228 201000805  497  2013  2   66    2    2.9  86.0  235  167    .    .  312  617    .    .   4.3    . 
   201304284 201001228 201000805  497  2013  2   66    6    2.9  46.0  190   67    .    .  262  294    .    .   3.8    . 
   201304287 201001228 201000805  497  2013  2   66    2    2.9  70.0  238  149    .    .  298  445    .    .   3.3    . 
   201304289 201001228 201000805  497  2013  2   66    6    2.9  94.0  234  147    .    .  294  413    .    .   3.1    . 
   201304290 201001228 201000805  497  2013  2   66    6    2.9  90.0  224  123    .    .  271  354    .    .   3.0    . 
   201304291 201001228 201000805  497  2013  2   66    6    2.9  77.0  223  109    .    .  286  377    .    .   3.5    . 
   201304397 201001003 201000805  499  2013  1   69   16    2.9  70.0    .    .  193   78    .    .  255  301    .    3.5
   201304402 201001003 201000805  499  2013  1   69   16    2.9  56.0    .    .  203   84    .    .  284  357    .    3.9
   201304404 201001003 201000805  499  2013  1   69   12    2.9  77.0    .    .  223  117    .    .  304  417    .    3.7
   201304406 201001003 201000805  499  2013  1   69   12    2.9  71.0    .    .  228  119    .    .  302  383    .    3.4
   201304407 201001003 201000805  499  2013  1   69   16    2.9  87.0    .    .  222  132    .    .  310  531    .    4.4
   201304408 201001003 201000805  499  2013  1   69   12    2.9  57.0    .    .  213  113    .    .  303  480    .    4.3
   201304409 201001003 201000805  499  2013  1   69   12    2.9  67.0    .    .  204   94    .    .  284  360    .    3.7
   201304410 201001003 201000805  499  2013  1   69   12    2.9  71.0    .    .  209   95    .    .  294  374    .    3.8
   201304414 201001003 201000805  499  2013  1   69   16    2.9  88.0    .    .  232  131    .    .  327  580    .    4.7
   201304417 201001003 201000805  499  2013  1   69   16    2.9  43.0    .    .  190   72    .    .  262  253    .    3.1
   201304398 201001003 201000805  499  2013  2   69    6    2.9 102.0  228  130    .    .  310  513    .    .   4.3    . 
   201304400 201001003 201000805  499  2013  2   69    2    2.9  74.0  235  146    .    .  291  434    .    .   3.3    . 
   201304405 201001003 201000805  499  2013  2   69    6    2.9  61.0  229  133    .    .  283  353    .    .   2.8    . 
   201304411 201001003 201000805  499  2013  2   69    6    2.9  83.0  230  130    .    .  304  482    .    .   4.0    . 
   201304412 201001003 201000805  499  2013  2   69    2    2.9  81.0  237  140    .    .  302  464    .    .   3.6    . 
   201304413 201001003 201000805  499  2013  2   69    2    2.9  64.0  219  127    .    .  295  447    .    .   3.7    . 
   201304416 201001003 201000805  499  2013  2   69    6    2.9  79.0  215  116    .    .  275  367    .    .   3.3    . 
   201304418 201001003 201000805  499  2013  2   69    2    2.9  62.0  209   91    .    .  260  302    .    .   3.2    . 
   201304420 201001003 201000805  499  2013  2   69    6    2.9  79.0  224  117    .    .  280  368    .    .   3.3    . 
   201304421 201001003 201000805  499  2013  2   69    2    2.9  77.0  232  153    .    .  295  480    .    .   3.5    . 
   201304485 201001849 200914696  500  2013  1   70   16    2.9  86.0    .    .  243  152    .    .  339  641    .    4.8
   201304487 201001849 200914696  500  2013  1   70   12    2.9  94.0    .    .  234  157    .    .  326  546    .    4.0
   201304489 201001849 200914696  500  2013  1   70   16    2.9  82.0    .    .  242  148    .    .  345  620    .    4.7
   201304493 201001849 200914696  500  2013  1   70   12    2.9  94.0    .    .  249  153    .    .  343  615    .    4.6
   201304495 201001849 200914696  500  2013  1   70   12    2.9  75.0    .    .  221  109    .    .    .    .    .     . 
   201304496 201001849 200914696  500  2013  1   70   16    2.9  80.0    .    .  241  166    .    .  348  745    .    5.2
   201304499 201001849 200914696  500  2013  1   70   12    2.9  80.0    .    .  235  138    .    .  326  532    .    4.3
   201304500 201001849 200914696  500  2013  1   70   16    2.9  84.0    .    .  226  124    .    .  315  497    .    4.3
   201304506 201001849 200914696  500  2013  1   70   16    2.9  86.0    .    .  238  141    .    .  341  629    .    4.9
   201304509 201001849 200914696  500  2013  1   70   12    2.9  92.0    .    .  214   96    .    .  272  316    .    3.2
   201304486 201001849 200914696  500  2013  2   70    6    2.9  80.0  237  157    .    .  319  557    .    .   4.1    . 
   201304490 201001849 200914696  500  2013  2   70    6    2.9  82.0  234  128    .    .  321  538    .    .   4.5    . 
   201304492 201001849 200914696  500  2013  2   70    6    2.9  99.0  218  124    .    .  295  497    .    .   4.3    . 
   201304494 201001849 200914696  500  2013  2   70    2    2.9  61.0  228  134    .    .  300  447    .    .   3.6    . 
   201304497 201001849 200914696  500  2013  2   70    6    2.9 104.0  246  139    .    .  342  616    .    .   4.8    . 
   201304501 201001849 200914696  500  2013  2   70    2    2.9  75.0  243  154    .    .  346  702    .    .   5.0    . 
   201304502 201001849 200914696  500  2013  2   70    2    2.9 103.0  262  170    .    .  362  742    .    .   5.0    . 
   201304503 201001849 200914696  500  2013  2   70    6    2.9  81.0  227  143    .    .  318  607    .    .   4.7    . 
   201304504 201001849 200914696  500  2013  2   70    2    2.9 104.0  260  182    .    .  338  661    .    .   4.3    . 
   201304507 201001849 200914696  500  2013  2   70    2    2.9  83.0  242  152    .    .  330  615    .    .   4.5    . 
   201304567 201001737 200914696  501  2013  1   73   16    2.9  68.0    .    .  225  119    .    .  311  471    .    4.1
   201304568 201001737 200914696  501  2013  1   73   16    2.9  92.0    .    .  236  143    .    .  337  601    .    4.7
   201304570 201001737 200914696  501  2013  1   73   16    2.9  74.0    .    .  235  161    .    .  318  571    .    4.1
   201304572 201001737 200914696  501  2013  1   73   12    2.9  93.0    .    .  234  130    .    .  307  458    .    3.8
   201304573 201001737 200914696  501  2013  1   73   12    2.9  65.0    .    .  187   57    .    .  281  294    .    4.1
   201304576 201001737 200914696  501  2013  1   73   16    2.9 113.0    .    .  246  134    .    .  306  322    .    2.5
   201304578 201001737 200914696  501  2013  1   73   12    2.9  86.0    .    .  242  162    .    .  346  680    .    4.8
   201304585 201001737 200914696  501  2013  1   73   12    2.9  87.0    .    .  233  128    .    .  334  598    .    4.9
   201304587 201001737 200914696  501  2013  1   73   16    2.9 110.0    .    .  234  125    .    .  326  573    .    4.8
   201304589 201001737 200914696  501  2013  1   73   12    2.9  80.0    .    .  259  183    .    .  340  581    .    3.9
   201304569 201001737 200914696  501  2013  2   73    2    2.9  70.0  234  137    .    .  312  562    .    .   4.4    . 
   201304571 201001737 200914696  501  2013  2   73    2    2.9  94.0  254  189    .    .  331  699    .    .   4.5    . 
   201304574 201001737 200914696  501  2013  2   73    2    2.9  91.0  269  223    .    .  355  748    .    .   4.3    . 
   201304577 201001737 200914696  501  2013  2   73    6    2.9  95.0  229  127    .    .  318  607    .    .   5.0    . 
   201304579 201001737 200914696  501  2013  2   73    2    2.9  64.0  230  135    .    .  324  580    .    .   4.6    . 
   201304580 201001737 200914696  501  2013  2   73    6    2.9 122.0  247  149    .    .  336  638    .    .   4.8    . 
   201304582 201001737 200914696  501  2013  2   73    6    2.9 110.0  247  149    .    .  337  611    .    .   4.6    . 
   201304584 201001737 200914696  501  2013  2   73    6    2.9  84.0  240  156    .    .  310  513    .    .   3.8    . 
   201304590 201001737 200914696  501  2013  2   73    6    2.9  79.0  234  159    .    .  311  570    .    .   4.2    . 
   201304591 201001737 200914696  501  2013  2   73    2    2.9  81.0  250  183    .    .  337  682    .    .   4.5    . 
   201304649 201001742 200914696  502  2013  1   72   16    2.9  67.0    .    .  236  123    .    .  342  633    .    5.2
   201304650 201001742 200914696  502  2013  1   72   12    2.9  57.0    .    .  222  113    .    .  315  451    .    4.1
   201304651 201001742 200914696  502  2013  1   72   12    2.9  93.0    .    .  237  136    .    .  332  551    .    4.4
   201304656 201001742 200914696  502  2013  1   72   12    2.9  89.0    .    .  224  115    .    .  311  439    .    4.0
   201304659 201001742 200914696  502  2013  1   72   16    2.9  81.0    .    .  229  121    .    .  316  509    .    4.4
   201304660 201001742 200914696  502  2013  1   72   16    2.9  95.0    .    .  234  126    .    .  325  523    .    4.4
   201304662 201001742 200914696  502  2013  1   72   16    2.9  76.0    .    .  208   93    .    .  288  383    .    4.0
   201304665 201001742 200914696  502  2013  1   72   12    2.9  62.0    .    .  202   95    .    .  297  386    .    3.9
   201304667 201001742 200914696  502  2013  1   72   12    2.9 118.0    .    .  247  150    .    .  341  598    .    4.5
   201304668 201001742 200914696  502  2013  1   72   16    2.9  81.0    .    .  240  142    .    .  338  573    .    4.5
   201304646 201001742 200914696  502  2013  2   72    6    2.9  81.0  200   74    .    .  267  297    .    .   3.6    . 
   201304647 201001742 200914696  502  2013  2   72    6    2.9  92.0  230  117    .    .  314  505    .    .   4.5    . 
   201304652 201001742 200914696  502  2013  2   72    6    2.9  80.0  216  109    .    .  303  506    .    .   4.6    . 
   201304654 201001742 200914696  502  2013  2   72    6    2.9  97.0  227  108    .    .  303  549    .    .   5.0    . 
   201304657 201001742 200914696  502  2013  2   72    2    2.9  86.0  231  119    .    .  307  516    .    .   4.4    . 
   201304658 201001742 200914696  502  2013  2   72    2    2.9  84.0  226  113    .    .  323  547    .    .   4.8    . 
   201304661 201001742 200914696  502  2013  2   72    2    2.9  96.0  233  138    .    .  298  446    .    .   3.5    . 
   201304664 201001742 200914696  502  2013  2   72    6    2.9  69.0  212   97    .    .  296  422    .    .   4.2    . 
   201304666 201001742 200914696  502  2013  2   72    2    2.9  58.0  230  145    .    .  321  569    .    .   4.3    . 
   201304669 201001742 200914696  502  2013  2   72    2    2.9  42.0  212  108    .    .  316  507    .    .   4.6    . 
   201305423 200909552 201000040  521  2013  1   89   13    3.5  79.0    .    .  226  109    .    .  326  504    .    4.6
   201305424 200909552 201000040  521  2013  1   89   13    3.5  79.0    .    .  220  127    .    .  320  551    .    4.6
   201305426 200909552 201000040  521  2013  1   89   17    3.5  45.0    .    .  202   91    .    .  314  507    .    5.0
   201305430 200909552 201000040  521  2013  1   89   17    3.5  75.0    .    .  217  112    .    .  310  492    .    4.5
   201305432 200909552 201000040  521  2013  1   89   17    3.5  87.0    .    .  243  149    .    .  338  614    .    4.6
   201305436 200909552 201000040  521  2013  1   89   17    3.5  68.0    .    .  203   94    .    .  304  520    .    5.1
   201305439 200909552 201000040  521  2013  1   89   13    3.5  71.0    .    .  229  123    .    .  308  398    .    3.5
   201305441 200909552 201000040  521  2013  1   89   17    3.5  64.0    .    .  232  138    .    .  322  501    .    4.0
   201305443 200909552 201000040  521  2013  1   89   13    3.5  61.0    .    .  204   78    .    .  311  448    .    4.9
   201305444 200909552 201000040  521  2013  1   89   13    3.5  64.0    .    .  209   84    .    .  319  484    .    5.0
   201305421 200909552 201000040  521  2013  2   89    7    3.5  90.0  229  133    .    .  328  656    .    .   5.2    . 
   201305425 200909552 201000040  521  2013  2   89    3    3.5  88.0  263  219    .    .  326  637    .    .   3.7    . 
   201305428 200909552 201000040  521  2013  2   89    7    3.5 105.0  243  169    .    .  314  613    .    .   4.3    . 
   201305429 200909552 201000040  521  2013  2   89    3    3.5  85.0  228  122    .    .  318  587    .    .   4.9    . 
   201305433 200909552 201000040  521  2013  2   89    3    3.5  76.0  232  138    .    .  322  573    .    .   4.5    . 
   201305434 200909552 201000040  521  2013  2   89    7    3.5  72.0  233  140    .    .  327  610    .    .   4.8    . 
   201305437 200909552 201000040  521  2013  2   89    3    3.5  38.0  204   90    .    .  302  455    .    .   4.6    . 
   201305440 200909552 201000040  521  2013  2   89    3    3.5  54.0  215  121    .    .  311  590    .    .   4.9    . 
   201305442 200909552 201000040  521  2013  2   89    7    3.5  72.0  230  129    .    .  334  646    .    .   5.2    . 
   201305445 200909552 201000040  521  2013  2   89    7    3.5  63.0  203   90    .    .  291  458    .    .   4.7    . 
   201305513 200907012 201000040  522  2013  1   90   13    3.5  62.0    .    .  189   59    .    .  306  475    .    5.7
   201305517 200907012 201000040  522  2013  1   90   17    3.5  76.0    .    .  205   89    .    .  319  539    .    5.3
   201305520 200907012 201000040  522  2013  1   90   13    3.5  86.0    .    .  224  111    .    .  328  510    .    4.6
   201305523 200907012 201000040  522  2013  1   90   17    3.5  78.0    .    .  242  141    .    .  346  641    .    5.0
   201305524 200907012 201000040  522  2013  1   90   17    3.5  68.0    .    .  219  109    .    .  331  598    .    5.3
   201305526 200907012 201000040  522  2013  1   90   13    3.5  74.0    .    .  208   86    .    .  327  551    .    5.5
   201305527 200907012 201000040  522  2013  1   90   13    3.5  72.0    .    .  213  101    .    .  336  630    .    5.7
   201305528 200907012 201000040  522  2013  1   90   17    3.5  71.0    .    .  205   76    .    .  305  469    .    5.1
   201305529 200907012 201000040  522  2013  1   90   13    3.5  86.0    .    .  225  124    .    .  323  584    .    4.9
   201305535 200907012 201000040  522  2013  1   90   17    3.5  86.0    .    .  234  136    .    .  332  646    .    5.1
   201305512 200907012 201000040  522  2013  2   90    7    3.5  62.0  198   84    .    .  292  424    .    .   4.5    . 
   201305515 200907012 201000040  522  2013  2   90    7    3.5  81.0  218  117    .    .  307  518    .    .   4.6    . 
   201305516 200907012 201000040  522  2013  2   90    7    3.5  75.0  213  102    .    .  292  402    .    .   3.9    . 
   201305518 200907012 201000040  522  2013  2   90    3    3.5  86.0  231  150    .    .    .    .    .    .    .     . 
   201305519 200907012 201000040  522  2013  2   90    3    3.5  66.0  238  164    .    .  324  660    .    .   4.6    . 
   201305525 200907012 201000040  522  2013  2   90    3    3.5  69.0  236  151    .    .  316  536    .    .   4.0    . 
   201305530 200907012 201000040  522  2013  2   90    3    3.5  85.0  225  133    .    .  332  634    .    .   5.0    . 
   201305532 200907012 201000040  522  2013  2   90    7    3.5  65.0  224  129    .    .  314  561    .    .   4.6    . 
   201305533 200907012 201000040  522  2013  2   90    3    3.5  71.0  214  119    .    .  311  558    .    .   4.7    . 
   201305536 200907012 201000040  522  2013  2   90    7    3.5  79.0  248  171    .    .  340  646    .    .   4.5    . 
   201305597 201000070 201000776  524  2013  1   85   17    2.9  74.0    .    .  221  120    .    .  329  574    .    4.9
   201305598 201000070 201000776  524  2013  1   85   17    2.9  69.0    .    .  238  126    .    .    .    .    .     . 
   201305600 201000070 201000776  524  2013  1   85   13    2.9  93.0    .    .  244  177    .    .  346  715    .    4.8
   201305603 201000070 201000776  524  2013  1   85   17    2.9  67.0    .    .  203   83    .    .  307  437    .    4.7
   201305606 201000070 201000776  524  2013  1   85   17    2.9  84.0    .    .  235  160    .    .  336  629    .    4.5
   201305607 201000070 201000776  524  2013  1   85   13    2.9  63.0    .    .  226  123    .    .    .    .    .     . 
   201305615 201000070 201000776  524  2013  1   85   17    2.9  98.0    .    .  244  163    .    .  342  660    .    4.7
   201305619 201000070 201000776  524  2013  1   85   13    2.9  72.0    .    .  219  120    .    .  328  511    .    4.4
   201305620 201000070 201000776  524  2013  1   85   13    2.9  93.0    .    .  231  130    .    .  342  628    .    5.1
   201305621 201000070 201000776  524  2013  1   85   13    2.9  75.0    .    .  227  135    .    .  335  576    .    4.6
   201305599 201000070 201000776  524  2013  2   85    7    2.9  74.0  217  116    .    .  299  492    .    .   4.4    . 
   201305601 201000070 201000776  524  2013  2   85    3    2.9  77.0  228  137    .    .  320  554    .    .   4.4    . 
   201305602 201000070 201000776  524  2013  2   85    3    2.9  63.0  222  132    .    .  296  466    .    .   3.8    . 
   201305605 201000070 201000776  524  2013  2   85    7    2.9  71.0  192   77    .    .  282  429    .    .   4.8    . 
   201305608 201000070 201000776  524  2013  2   85    4    2.9 102.0  239  156    .    .  322  571    .    .   4.2    . 
   201305609 201000070 201000776  524  2013  2   85    3    2.9 111.0  258  212    .    .  328  626    .    .   3.7    . 
   201305611 201000070 201000776  524  2013  2   85    7    2.9  74.0  232  152    .    .  314  540    .    .   4.1    . 
   201305612 201000070 201000776  524  2013  2   85    7    2.9  80.0  224  128    .    .  299  474    .    .   4.0    . 
   201305613 201000070 201000776  524  2013  2   85    3    2.9 100.0  233  150    .    .  315  602    .    .   4.5    . 
   201305618 201000070 201000776  524  2013  2   85    7    2.9  73.0  198   87    .    .  281  389    .    .   4.2    . 
   201305688 201001604 201000776  526  2013  1   88   17    3.5  46.0    .    .  214  114    .    .  314  550    .    4.8
   201305691 201001604 201000776  526  2013  1   88   13    3.5  62.0    .    .  214  105    .    .  288  366    .    3.5
   201305692 201001604 201000776  526  2013  1   88   13    3.5  59.0    .    .  226  129    .    .  318  533    .    4.4
   201305696 201001604 201000776  526  2013  1   88   17    3.5  51.0    .    .  198   75    .    .  304  384    .    4.4
   201305698 201001604 201000776  526  2013  1   88   17    3.5  60.0    .    .  192   73    .    .  283  382    .    4.5
   201305703 201001604 201000776  526  2013  1   88   13    3.5  68.0    .    .  217  113    .    .  313  486    .    4.4
   201305705 201001604 201000776  526  2013  1   88   17    3.5  60.0    .    .  226  118    .    .  326  496    .    4.4
   201305706 201001604 201000776  526  2013  1   88   17    3.5  83.0    .    .  226  124    .    .  331  631    .    5.2
   201305708 201001604 201000776  526  2013  1   88   13    3.5  47.0    .    .  214  103    .    .  285  330    .    3.2
   201305710 201001604 201000776  526  2013  1   88   13    3.5  71.0    .    .  226  140    .    .  321  542    .    4.3
   201305686 201001604 201000776  526  2013  2   88    3    3.5  69.0  230  148    .    .  300  445    .    .   3.4    . 
   201305687 201001604 201000776  526  2013  2   88    3    3.5  53.0  212   96    .    .  311  473    .    .   4.6    . 
   201305690 201001604 201000776  526  2013  2   88    7    3.5  69.0  223  104    .    .  307  442    .    .   4.2    . 
   201305693 201001604 201000776  526  2013  2   88    7    3.5  61.0  229  135    .    .  307  466    .    .   3.8    . 
   201305694 201001604 201000776  526  2013  2   88    3    3.5  60.0  219  116    .    .  307  542    .    .   4.7    . 
   201305697 201001604 201000776  526  2013  2   88    7    3.5  68.0  239  174    .    .  311  510    .    .   3.5    . 
   201305699 201001604 201000776  526  2013  2   88    7    3.5  59.0  219  114    .    .  316  523    .    .   4.6    . 
   201305702 201001604 201000776  526  2013  2   88    7    3.5  78.0  231  148    .    .  326  624    .    .   4.7    . 
   201305704 201001604 201000776  526  2013  2   88    3    3.5  68.0  236  156    .    .  321  603    .    .   4.4    . 
   201305707 201001604 201000776  526  2013  2   88    3    3.5  63.0  230  140    .    .  303  496    .    .   3.9    . 
   201306040 201000023 200914598  531  2013  1   94   13    3.5  69.0    .    .  235  147    .    .  340  599    .    4.6
   201306041 201000023 200914598  531  2013  1   94   17    3.5  61.0    .    .  224  118    .    .  339  575    .    4.9
   201306042 201000023 200914598  531  2013  1   94   17    3.5  63.0    .    .  227  116    .    .  327  578    .    5.0
   201306050 201000023 200914598  531  2013  1   94   13    3.5  61.0    .    .  241  161    .    .  346  630    .    4.5
   201306051 201000023 200914598  531  2013  1   94   17    3.5  67.0    .    .  221  107    .    .  334  609    .    5.4
   201306053 201000023 200914598  531  2013  1   94   17    3.5  73.0    .    .  245  168    .    .  353  712    .    4.9
   201306054 201000023 200914598  531  2013  1   94   17    3.5  54.0    .    .  220  118    .    .  329  558    .    4.8
   201306055 201000023 200914598  531  2013  1   94   13    3.5  74.0    .    .  232  142    .    .  331  574    .    4.5
   201306057 201000023 200914598  531  2013  1   94   13    3.5  65.0    .    .  226  125    .    .  334  589    .    4.9
   201306060 201000023 200914598  531  2013  1   94   13    3.5  72.0    .    .  240  147    .    .  347  646    .    4.9
   201306036 201000023 200914598  531  2013  2   94    7    3.5  53.0  215  115    .    .  321  554    .    .   4.9    . 
   201306037 201000023 200914598  531  2013  2   94    7    3.5  69.0  205   82    .    .  307  482    .    .   5.1    . 
   201306043 201000023 200914598  531  2013  2   94    3    3.5  96.0  255  186    .    .  334  679    .    .   4.4    . 
   201306044 201000023 200914598  531  2013  2   94    3    3.5  72.0  236  141    .    .  335  631    .    .   4.8    . 
   201306045 201000023 200914598  531  2013  2   94    7    3.5  84.0  248  182    .    .  343  708    .    .   4.7    . 
   201306046 201000023 200914598  531  2013  2   94    3    3.5  56.0  224  124    .    .  313  541    .    .   4.5    . 
   201306047 201000023 200914598  531  2013  2   94    7    3.5  76.0  233  118    .    .  328  533    .    .   4.6    . 
   201306048 201000023 200914598  531  2013  2   94    3    3.5  93.0  261  197    .    .  355  779    .    .   4.8    . 
   201306056 201000023 200914598  531  2013  2   94    7    3.5  73.0  230  143    .    .  321  569    .    .   4.4    . 
   201306059 201000023 200914598  531  2013  2   94    3    3.5  52.0  212  106    .    .  302  492    .    .   4.5    . 
   201306130 201000262 200914598  533  2013  1   97   17    3.5  79.0    .    .  238  156    .    .  331  584    .    4.3
   201306131 201000262 200914598  533  2013  1   97   17    3.5  64.0    .    .  210  106    .    .  308  517    .    4.8
   201306132 201000262 200914598  533  2013  1   97   13    3.5  56.0    .    .  216  116    .    .  316  501    .    4.4
   201306134 201000262 200914598  533  2013  1   97   13    3.5  65.0    .    .  207  109    .    .  311  533    .    4.8
   201306137 201000262 200914598  533  2013  1   97   13    3.5  46.0    .    .  192   80    .    .  287  401    .    4.4
   201306138 201000262 200914598  533  2013  1   97   13    3.5  74.0    .    .  232  151    .    .  319  535    .    4.0
   201306141 201000262 200914598  533  2013  1   97   17    3.5  64.0    .    .  200   85    .    .  307  499    .    5.1
   201306148 201000262 200914598  533  2013  1   97   13    3.5  70.0    .    .  212  103    .    .  297  428    .    4.1
   201306150 201000262 200914598  533  2013  1   97   17    3.5  81.0    .    .  227  134    .    .  328  605    .    4.8
   201306152 201000262 200914598  533  2013  1   97   17    3.5  75.0    .    .  241  179    .    .  337  630    .    4.3
   201306129 201000262 200914598  533  2013  2   97    3    3.5  52.0  219  121    .    .  304  500    .    .   4.3    . 
   201306133 201000262 200914598  533  2013  2   97    3    3.5  61.0  222  133    .    .  311  513    .    .   4.1    . 
   201306135 201000262 200914598  533  2013  2   97    3    3.5  83.0  236  163    .    .  317  605    .    .   4.3    . 
   201306139 201000262 200914598  533  2013  2   97    7    3.5  57.0  197   79    .    .  290  446    .    .   4.9    . 
   201306140 201000262 200914598  533  2013  2   97    3    3.5  66.0  229  154    .    .  306  533    .    .   3.9    . 
   201306142 201000262 200914598  533  2013  2   97    7    3.5  54.0  208  107    .    .  305  459    .    .   4.3    . 
   201306145 201000262 200914598  533  2013  2   97    3    3.5  55.0  201   94    .    .  302  480    .    .   4.7    . 
   201306147 201000262 200914598  533  2013  2   97    7    3.5  69.0  227  156    .    .  314  546    .    .   4.0    . 
   201306151 201000262 200914598  533  2013  2   97    7    3.5  57.0  219  137    .    .  316  568    .    .   4.5    . 
   201306153 201000262 200914598  533  2013  2   97    7    3.5  56.0  204   96    .    .  290  423    .    .   4.2    . 
   201306473 200903029 201000112  546  2013  1  100   17    3.5  74.0    .    .  216  109    .    .  314  512    .    4.7
   201306480 200903029 201000112  546  2013  1  100   17    3.5  52.0    .    .  202   77    .    .  290  347    .    4.0
   201306481 200903029 201000112  546  2013  1  100   13    3.5  68.0    .    .  205   89    .    .  306  454    .    4.7
   201306482 200903029 201000112  546  2013  1  100   13    3.5  70.0    .    .  209   96    .    .  314  482    .    4.7
   201306485 200903029 201000112  546  2013  1  100   17    3.5  71.0    .    .  225  115    .    .  316  481    .    4.3
   201306486 200903029 201000112  546  2013  1  100   13    3.5  54.0    .    .  214  104    .    .  291  363    .    3.5
   201306490 200903029 201000112  546  2013  1  100   17    3.5  90.0    .    .  229  151    .    .  314  579    .    4.4
   201306491 200903029 201000112  546  2013  1  100   13    3.5  80.0    .    .  222  122    .    .  314  457    .    4.0
   201306495 200903029 201000112  546  2013  1  100   17    3.5  72.0    .    .  228  117    .    .  334  546    .    4.8
   201306497 200903029 201000112  546  2013  1  100   13    3.5  50.0    .    .  202   83    .    .  302  398    .    4.3
   201306474 200903029 201000112  546  2013  2  100    7    3.5  74.0  237  148    .    .  318  511    .    .   3.9    . 
   201306476 200903029 201000112  546  2013  2  100    3    3.5  64.0  228  137    .    .  326  572    .    .   4.5    . 
   201306478 200903029 201000112  546  2013  2  100    3    3.5  61.0  213  103    .    .  313  508    .    .   4.7    . 
   201306483 200903029 201000112  546  2013  2  100    7    3.5  52.0  224  127    .    .  307  433    .    .   3.7    . 
   201306484 200903029 201000112  546  2013  2  100    7    3.5  75.0  223  111    .    .  310  480    .    .   4.4    . 
   201306487 200903029 201000112  546  2013  2  100    7    3.5  82.0  236  146    .    .  313  525    .    .   4.1    . 
   201306488 200903029 201000112  546  2013  2  100    3    3.5  68.0  220  109    .    .  296  411    .    .   3.8    . 
   201306489 200903029 201000112  546  2013  2  100    3    3.5  65.0  230  138    .    .  310  508    .    .   4.0    . 
   201306492 200903029 201000112  546  2013  2  100    7    3.5  66.0  213  118    .    .  294  482    .    .   4.3    . 
   201306493 200903029 201000112  546  2013  2  100    3    3.5  78.0  226  133    .    .  308  506    .    .   4.1    . 
   201306881 201000430 201001597  555  2013  1  107   17    3.5  41.0    .    .  203  103    .    .  288  389    .    3.8
   201306883 201000430 201001597  555  2013  1  107   13    3.5  64.0    .    .  206   97    .    .  303  414    .    4.1
   201306884 201000430 201001597  555  2013  1  107   13    3.5  82.0    .    .  225  130    .    .  314  478    .    4.0
   201306885 201000430 201001597  555  2013  1  107   13    3.5  80.0    .    .  220  106    .    .  314  442    .    4.2
   201306888 201000430 201001597  555  2013  1  107   17    3.5  72.0    .    .  228  135    .    .  309  454    .    3.7
   201306892 201000430 201001597  555  2013  1  107   13    3.5  80.0    .    .  226  117    .    .  321  486    .    4.3
   201306895 201000430 201001597  555  2013  1  107   17    3.5  52.0    .    .  210   92    .    .  296  381    .    4.0
   201306899 201000430 201001597  555  2013  1  107   17    3.5  70.0    .    .  216  105    .    .  306  416    .    4.0
   201306900 201000430 201001597  555  2013  1  107   17    3.5  88.0    .    .  227  127    .    .  326  552    .    4.6
   201306905 201000430 201001597  555  2013  1  107   13    3.5  78.0    .    .  214  105    .    .  304  411    .    3.9
   201306886 201000430 201001597  555  2013  2  107    7    3.5  87.0  232  125    .    .  303  480    .    .   4.1    . 
   201306890 201000430 201001597  555  2013  2  107    7    3.5  78.0  228  131    .    .  299  442    .    .   3.7    . 
   201306894 201000430 201001597  555  2013  2  107    3    3.5  93.0  236  150    .    .  303  548    .    .   4.1    . 
   201306896 201000430 201001597  555  2013  2  107    3    3.5  67.0  235  140    .    .  298  435    .    .   3.4    . 
   201306897 201000430 201001597  555  2013  2  107    3    3.5  86.0  233  138    .    .  326  567    .    .   4.4    . 
   201306898 201000430 201001597  555  2013  2  107    4    3.5  65.0  235  166    .    .  299  458    .    .   3.2    . 
   201306901 201000430 201001597  555  2013  2  107    7    3.5  81.0  223  129    .    .  312  530    .    .   4.4    . 
   201306902 201000430 201001597  555  2013  2  107    7    3.5  81.0  226  128    .    .  309  537    .    .   4.5    . 
   201306903 201000430 201001597  555  2013  2  107    7    3.5  76.0  216  107    .    .  316  531    .    .   4.9    . 
   201306904 201000430 201001597  555  2013  2  107    3    3.5  81.0  240  158    .    .  324  651    .    .   4.7    . 
   201307064 200916956 201000047  557  2013  1  109   13    4.3  61.0    .    .  215  110    .    .  308  440    .    4.1
   201307066 200916956 201000047  557  2013  1  109   17    4.3  65.0    .    .  226  152    .    .  316  495    .    3.7
   201307067 200916956 201000047  557  2013  1  109   13    4.3  61.0    .    .  240  159    .    .  329  545    .    4.0
   201307068 200916956 201000047  557  2013  1  109   17    4.3  57.0    .    .  208   93    .    .  287  318    .    3.3
   201307072 200916956 201000047  557  2013  1  109   13    4.3  58.0    .    .  226  131    .    .  313  457    .    3.8
   201307073 200916956 201000047  557  2013  1  109   13    4.3  72.0    .    .  209  115    .    .  292  364    .    3.3
   201307077 200916956 201000047  557  2013  1  109   17    4.3  64.0    .    .  209   99    .    .  297  371    .    3.7
   201307078 200916956 201000047  557  2013  1  109   17    4.3  77.0    .    .  231  128    .    .  327  543    .    4.5
   201307082 200916956 201000047  557  2013  1  109   17    4.3  56.0    .    .  207   89    .    .  291  354    .    3.8
   201307085 200916956 201000047  557  2013  1  109   13    4.3  72.0    .    .  232  129    .    .  316  403    .    3.4
   201307065 200916956 201000047  557  2013  2  109    7    4.3  97.0  246  160    .    .  336  665    .    .   4.8    . 
   201307069 200916956 201000047  557  2013  2  109    7    4.3  84.0  243  163    .    .  324  555    .    .   4.0    . 
   201307070 200916956 201000047  557  2013  2  109    3    4.3  66.0  243  174    .    .  308  558    .    .   3.8    . 
   201307071 200916956 201000047  557  2013  2  109    7    4.3  67.0  205   95    .    .  295  417    .    .   4.2    . 
   201307074 200916956 201000047  557  2013  2  109    3    4.3  84.0  245  170    .    .  320  551    .    .   3.8    . 
   201307075 200916956 201000047  557  2013  2  109    3    4.3  63.0  224  129    .    .  312  544    .    .   4.4    . 
   201307076 200916956 201000047  557  2013  2  109    3    4.3  65.0  240  148    .    .  319  529    .    .   4.0    . 
   201307079 200916956 201000047  557  2013  2  109    7    4.3  64.0  223  134    .    .  309  482    .    .   3.9    . 
   201307080 200916956 201000047  557  2013  2  109    3    4.3  64.0  222  123    .    .  306  490    .    .   4.2    . 
   201307087 200916956 201000047  557  2013  2  109    7    4.3  64.0  215  111    .    .  309  462    .    .   4.2    . 
   201307160 200902006 201000058  561  2013  1  104   17    3.5  56.0    .    .  215  121    .    .  314  504    .    4.4
   201307161 200902006 201000058  561  2013  1  104   13    3.5  84.0    .    .  229  168    .    .  305  457    .    3.2
   201307162 200902006 201000058  561  2013  1  104   17    3.5  76.0    .    .  225  133    .    .  320  578    .    4.7
   201307163 200902006 201000058  561  2013  1  104   13    3.5  78.0    .    .  228  158    .    .  306  495    .    3.6
   201307165 200902006 201000058  561  2013  1  104   13    3.5  77.0    .    .  234  165    .    .  323  590    .    4.2
   201307173 200902006 201000058  561  2013  1  104   13    3.5  61.0    .    .  217  118    .    .  296  394    .    3.5
   201307175 200902006 201000058  561  2013  1  104   17    3.5  71.0    .    .  230  145    .    .  315  482    .    3.7
   201307177 200902006 201000058  561  2013  1  104   13    3.5  79.0    .    .  243  178    .    .  319  547    .    3.7
   201307178 200902006 201000058  561  2013  1  104   17    3.5  69.0    .    .  206  100    .    .  283  340    .    3.4
   201307179 200902006 201000058  561  2013  1  104   17    3.5  60.0    .    .  225  141    .    .  303  473    .    3.7
   201307159 200902006 201000058  561  2013  2  104    3    3.5  66.0  220  140    .    .  316  649    .    .   5.0    . 
   201307164 200902006 201000058  561  2013  2  104    7    3.5  62.0  224  137    .    .  317  551    .    .   4.4    . 
   201307166 200902006 201000058  561  2013  2  104    7    3.5  73.0  216  137    .    .  307  537    .    .   4.3    . 
   201307167 200902006 201000058  561  2013  2  104    3    3.5  50.0  226  154    .    .  304  562    .    .   4.1    . 
   201307170 200902006 201000058  561  2013  2  104    7    3.5  70.0  233  170    .    .  331  699    .    .   4.8    . 
   201307171 200902006 201000058  561  2013  2  104    3    3.5  69.0  229  180    .    .    .    .    .    .    .     . 
   201307172 200902006 201000058  561  2013  2  104    7    3.5  81.0  233  180    .    .  315  613    .    .   4.1    . 
   201307174 200902006 201000058  561  2013  2  104    7    3.5  72.0  214  130    .    .  293  511    .    .   4.2    . 
   201307176 200902006 201000058  561  2013  2  104    3    3.5  70.0  229  163    .    .  309  576    .    .   4.1    . 
   201307183 200902006 201000058  561  2013  2  104    3    3.5  56.0  213  124    .    .  283  443    .    .   3.8    . 
   201307334 201000346 201000850  572  2013  1  103   14    3.5  48.0    .    .  210  115    .    .  297  439    .    4.0
   201307340 201000346 201000850  572  2013  1  103   18    3.5  59.0    .    .  210  114    .    .  293  429    .    3.9
   201307341 201000346 201000850  572  2013  1  103   18    3.5  57.0    .    .  211  104    .    .  291  373    .    3.6
   201307342 201000346 201000850  572  2013  1  103   18    3.5  61.0    .    .  207   97    .    .  284  363    .    3.7
   201307344 201000346 201000850  572  2013  1  103   14    3.5  58.0    .    .  220  123    .    .  309  482    .    4.2
   201307345 201000346 201000850  572  2013  1  103   14    3.5  49.0    .    .  200   91    .    .  275  325    .    3.4
   201307348 201000346 201000850  572  2013  1  103   14    3.5  55.0    .    .  217  112    .    .  297  429    .    3.9
   201307349 201000346 201000850  572  2013  1  103   14    3.5  63.0    .    .  220  115    .    .  309  466    .    4.2
   201307353 201000346 201000850  572  2013  1  103   18    3.5  47.0    .    .  205   97    .    .  288  362    .    3.7
   201307354 201000346 201000850  572  2013  1  103   18    3.5  60.0    .    .  226  129    .    .  312  481    .    4.0
   201307331 201000346 201000850  572  2013  2  103    8    3.5  61.0  224  133    .    .  301  494    .    .   4.1    . 
   201307332 201000346 201000850  572  2013  2  103    8    3.5  62.0  201   88    .    .  292  429    .    .   4.5    . 
   201307335 201000346 201000850  572  2013  2  103    8    3.5  66.0  216  119    .    .  303  499    .    .   4.4    . 
   201307336 201000346 201000850  572  2013  2  103    4    3.5  68.0  204   89    .    .  288  398    .    .   4.1    . 
   201307338 201000346 201000850  572  2013  2  103    4    3.5  59.0  220  128    .    .  299  498    .    .   4.1    . 
   201307339 201000346 201000850  572  2013  2  103    8    3.5  45.0  193   78    .    .  274  341    .    .   3.9    . 
   201307343 201000346 201000850  572  2013  2  103    8    3.5  61.0  218  125    .    .  298  468    .    .   4.0    . 
   201307347 201000346 201000850  572  2013  2  103    4    3.5  68.0  226  133    .    .  312  558    .    .   4.5    . 
   201307351 201000346 201000850  572  2013  2  103    4    3.5  68.0  218  109    .    .  286  420    .    .   3.9    . 
   201307352 201000346 201000850  572  2013  2  103    4    3.5  49.0  210  114    .    .  292  450    .    .   4.0    . 
   201307624 201001078 200900732  587  2013  1  114   14    7.6  77.0    .    .  246  176    .    .  322  533    .    3.6
   201307629 201001078 200900732  587  2013  1  114   18    7.6  85.0    .    .  234  120    .    .  290  273    .    2.3
   201307631 201001078 200900732  587  2013  1  114   18    7.6  80.0    .    .  225  127    .    .  311  440    .    3.7
   201307633 201001078 200900732  587  2013  1  114   18    7.6  83.0    .    .  227  127    .    .  311  486    .    4.1
   201307636 201001078 200900732  587  2013  1  114   14    7.6  82.0    .    .  242  145    .    .  350  690    .    5.2
   201307637 201001078 200900732  587  2013  1  114   18    7.6  83.0    .    .  250  165    .    .  328  517    .    3.7
   201307638 201001078 200900732  587  2013  1  114   18    7.6  80.0    .    .  235  130    .    .  334  590    .    4.8
   201307640 201001078 200900732  587  2013  1  114   14    7.6  81.0    .    .  225  113    .    .  322  526    .    4.7
   201307641 201001078 200900732  587  2013  1  114   14    7.6  74.0    .    .  253  182    .    .  355  694    .    4.6
   201307642 201001078 200900732  587  2013  1  114   14    7.6  73.0    .    .  225  138    .    .  299  439    .    3.5
   201307621 201001078 200900732  587  2013  2  114    8    7.6  89.0  244  161    .    .  334  669    .    .   4.8    . 
   201307627 201001078 200900732  587  2013  2  114    4    7.6  66.0  228  140    .    .  315  584    .    .   4.5    . 
   201307628 201001078 200900732  587  2013  2  114    8    7.6  69.0  240  154    .    .  319  592    .    .   4.4    . 
   201307630 201001078 200900732  587  2013  2  114    4    7.6  76.0  231  136    .    .  310  500    .    .   4.0    . 
   201307632 201001078 200900732  587  2013  2  114    4    7.6  73.0  246  186    .    .  336  677    .    .   4.4    . 
   201307634 201001078 200900732  587  2013  2  114    8    7.6 100.0  262  207    .    .  332  648    .    .   4.0    . 
   201307635 201001078 200900732  587  2013  2  114    4    7.6  85.0  242  167    .    .  323  575    .    .   4.0    . 
   201307639 201001078 200900732  587  2013  2  114    8    7.6 103.0  257  180    .    .  338  679    .    .   4.6    . 
   201307643 201001078 200900732  587  2013  2  114    4    7.6  70.0  233  132    .    .  318  549    .    .   4.4    . 
   201307644 201001078 200900732  587  2013  2  114    8    7.6  83.0  238  130    .    .  271  232    .    .   1.6    . 
   201307804 201000236 201000098  595  2013  1  111   14    7.6  57.0    .    .  224  112    .    .  304  420    .    3.9
   201307805 201000236 201000098  595  2013  1  111   18    7.6  53.0    .    .  207   91    .    .  294  368    .    3.9
   201307810 201000236 201000098  595  2013  1  111   18    7.6  52.0    .    .  206  105    .    .  294  510    .    4.7
   201307819 201000236 201000098  595  2013  1  111   18    7.6  72.0    .    .  209  110    .    .  298  463    .    4.3
   201307820 201000236 201000098  595  2013  1  111   14    7.6  58.0    .    .  206   90    .    .  314  531    .    5.2
   201307822 201000236 201000098  595  2013  1  111   14    7.6  87.0    .    .  235  147    .    .  330  640    .    4.8
   201307825 201000236 201000098  595  2013  1  111   18    7.6  61.0    .    .  209   89    .    .  302  401    .    4.2
   201307826 201000236 201000098  595  2013  1  111   14    7.6  66.0    .    .  200   82    .    .  282  354    .    4.0
   201307827 201000236 201000098  595  2013  1  111   14    7.6  37.0    .    .  186   74    .    .  291  418    .    4.8
   201307828 201000236 201000098  595  2013  1  111   18    7.6  68.0    .    .  226  132    .    .  325  512    .    4.2
   201307806 201000236 201000098  595  2013  2  111    4    7.6  48.0  198   74    .    .  256  251    .    .   3.0    . 
   201307807 201000236 201000098  595  2013  2  111    8    7.6  78.0  226  142    .    .  296  479    .    .   3.8    . 
   201307809 201000236 201000098  595  2013  2  111    4    7.6  65.0  232  140    .    .    .    .    .    .    .     . 
   201307812 201000236 201000098  595  2013  2  111    8    7.6  58.0  199   85    .    .  295  436    .    .   4.6    . 
   201307813 201000236 201000098  595  2013  2  111    4    7.6  65.0  226  134    .    .  303  518    .    .   4.2    . 
   201307815 201000236 201000098  595  2013  2  111    8    7.6  81.0  231  148    .    .  310  474    .    .   3.6    . 
   201307816 201000236 201000098  595  2013  2  111    4    7.6  94.0  245  149    .    .  327  632    .    .   4.7    . 
   201307817 201000236 201000098  595  2013  2  111    8    7.6  74.0  230  148    .    .  297  450    .    .   3.4    . 
   201307821 201000236 201000098  595  2013  2  111    8    7.6  75.0  231  120    .    .  298  372    .    .   3.3    . 
   201307823 201000236 201000098  595  2013  2  111    4    7.6  72.0  232  151    .    .  304  502    .    .   3.7    . 
   201307992 200909565 201001695  598  2013  1  115   18    7.6  60.0    .    .  217  122    .    .  307  482    .    4.2
   201307993 200909565 201001695  598  2013  1  115   18    7.6  80.0    .    .  227  127    .    .  312  496    .    4.2
   201307995 200909565 201001695  598  2013  1  115   14    7.6  61.0    .    .  216  104    .    .  311  455    .    4.3
   201307997 200909565 201001695  598  2013  1  115   18    7.6  67.0    .    .  212   97    .    .  315  487    .    4.7
   201307998 200909565 201001695  598  2013  1  115   14    7.6  55.0    .    .  192   67    .    .  278  362    .    4.4
   201308000 200909565 201001695  598  2013  1  115   14    7.6  58.0    .    .  220  112    .    .  309  458    .    4.2
   201308003 200909565 201001695  598  2013  1  115   18    7.6  82.0    .    .  220  110    .    .  271  301    .    2.8
   201308004 200909565 201001695  598  2013  1  115   14    7.6  79.0    .    .  218  108    .    .  299  388    .    3.7
   201308007 200909565 201001695  598  2013  1  115   18    7.6  72.0    .    .  237  138    .    .  321  523    .    4.2
   201308013 200909565 201001695  598  2013  1  115   14    7.6  87.0    .    .  226  128    .    .  319  570    .    4.7
   201307989 200909565 201001695  598  2013  2  115    4    7.6  58.0  225  123    .    .  321  588    .    .   4.9    . 
   201307990 200909565 201001695  598  2013  2  115    4    7.6  65.0  216   96    .    .  296  413    .    .   4.1    . 
   201307994 200909565 201001695  598  2013  2  115    4    7.6  97.0  228  114    .    .  304  451    .    .   4.0    . 
   201307999 200909565 201001695  598  2013  2  115    4    7.6  66.0  228  129    .    .  324  610    .    .   4.9    . 
   201308002 200909565 201001695  598  2013  2  115    8    7.6  75.0  227  107    .    .  301  451    .    .   4.2    . 
   201308006 200909565 201001695  598  2013  2  115    4    7.6  55.0  218  113    .    .  300  431    .    .   3.9    . 
   201308008 200909565 201001695  598  2013  2  115    8    7.6 103.0  240  148    .    .  322  596    .    .   4.5    . 
   201308010 200909565 201001695  598  2013  2  115    8    7.6  70.0  200   74    .    .  280  415    .    .   4.7    . 
   201308011 200909565 201001695  598  2013  2  115    8    7.6  80.0  217  102    .    .  302  467    .    .   4.5    . 
   201308012 200909565 201001695  598  2013  2  115    8    7.6  56.0  198   91    .    .  282  406    .    .   4.2    . 
   201308728 201000476 201001513  612  2013  1  128   14    7.6  58.0    .    .  222  122    .    .  322  618    .    5.2
   201308730 201000476 201001513  612  2013  1  128   18    7.6  74.0    .    .  224  120    .    .  329  601    .    5.1
   201308734 201000476 201001513  612  2013  1  128   18    7.6  55.0    .    .  203   87    .    .  299  409    .    4.3
   201308735 201000476 201001513  612  2013  1  128   14    7.6  71.0    .    .  222  115    .    .  314  538    .    4.7
   201308739 201000476 201001513  612  2013  1  128   18    7.6  57.0    .    .  218  112    .    .    .    .    .     . 
   201308741 201000476 201001513  612  2013  1  128   14    7.6  54.0    .    .  209  101    .    .  287  376    .    3.7
   201308745 201000476 201001513  612  2013  1  128   18    7.6  54.0    .    .  206  110    .    .  310  541    .    4.9
   201308746 201000476 201001513  612  2013  1  128   18    7.6  66.0    .    .  217  116    .    .  321  563    .    4.9
   201308747 201000476 201001513  612  2013  1  128   14    7.6  77.0    .    .  228  150    .    .  324  631    .    4.7
   201308751 201000476 201001513  612  2013  1  128   14    7.6  57.0    .    .  214  113    .    .  323  577    .    5.1
   201308727 201000476 201001513  612  2013  2  128    8    7.6  63.0  223  121    .    .  303  503    .    .   4.4    . 
   201308729 201000476 201001513  612  2013  2  128    8    7.6  59.0  224  138    .    .  304  513    .    .   4.1    . 
   201308732 201000476 201001513  612  2013  2  128    8    7.6  62.0  207  100    .    .  296  492    .    .   4.7    . 
   201308736 201000476 201001513  612  2013  2  128    8    7.6  64.0  209   86    .    .  312  524    .    .   5.3    . 
   201308737 201000476 201001513  612  2013  2  128    8    7.6  69.0  226  143    .    .  314  530    .    .   4.1    . 
   201308742 201000476 201001513  612  2013  2  128    4    7.6  47.0  224  137    .    .  304  451    .    .   3.6    . 
   201308743 201000476 201001513  612  2013  2  128    4    7.6  62.0  207   91    .    .  298  488    .    .   4.8    . 
   201308744 201000476 201001513  612  2013  2  128    4    7.6  45.0  202   90    .    .  296  448    .    .   4.5    . 
   201308748 201000476 201001513  612  2013  2  128    4    7.6  63.0  220  118    .    .  307  537    .    .   4.6    . 
   201308749 201000476 201001513  612  2013  2  128    4    7.6  70.0  227  137    .    .  312  595    .    .   4.7    . 
   201309358 200916956 201001058  626  2013  1  131   14    7.6  66.0    .    .  225  132    .    .  302  448    .    3.7
   201309359 200916956 201001058  626  2013  1  131   18    7.6  77.0    .    .  212  102    .    .  324  533    .    5.0
   201309363 200916956 201001058  626  2013  1  131   14    7.6  58.0    .    .  207   90    .    .  303  441    .    4.5
   201309365 200916956 201001058  626  2013  1  131   18    7.6  78.0    .    .  227  118    .    .  319  502    .    4.4
   201309367 200916956 201001058  626  2013  1  131   14    7.6  54.0    .    .  200   92    .    .  290  416    .    4.3
   201309368 200916956 201001058  626  2013  1  131   18    7.6  79.0    .    .  219  114    .    .  302  394    .    3.6
   201309372 200916956 201001058  626  2013  1  131   18    7.6  65.0    .    .  211  106    .    .  297  429    .    4.1
   201309376 200916956 201001058  626  2013  1  131   14    7.6  58.0    .    .  219  117    .    .  311  526    .    4.6
   201309378 200916956 201001058  626  2013  1  131   18    7.6  82.0    .    .  228  142    .    .  310  463    .    3.7
   201309380 200916956 201001058  626  2013  1  131   14    7.6  48.0    .    .  208  100    .    .  293  428    .    4.2
   201309360 200916956 201001058  626  2013  2  131    8    7.6  70.0  232  110    .    .  312  491    .    .   4.5    . 
   201309361 200916956 201001058  626  2013  2  131    8    7.6  68.0  241  178    .    .  324  555    .    .   3.8    . 
   201309362 200916956 201001058  626  2013  2  131    8    7.6  70.0  224  142    .    .  315  564    .    .   4.4    . 
   201309364 200916956 201001058  626  2013  2  131    4    7.6  92.0  238  151    .    .  325  635    .    .   4.7    . 
   201309366 200916956 201001058  626  2013  2  131    4    7.6  74.0  234  168    .    .  314  548    .    .   3.8    . 
   201309369 200916956 201001058  626  2013  2  131    4    7.6  67.0  232  154    .    .  322  571    .    .   4.2    . 
   201309373 200916956 201001058  626  2013  2  131    4    7.6  64.0  215  111    .    .  305  512    .    .   4.6    . 
   201309374 200916956 201001058  626  2013  2  131    4    7.6  55.0  219  109    .    .  304  472    .    .   4.3    . 
   201309377 200916956 201001058  626  2013  2  131    8    7.6  68.0  222  115    .    .    .    .    .    .    .     . 
   201309382 200916956 201001058  626  2013  2  131    8    7.6  64.0  237  153    .    .  324  555    .    .   4.2    . 
   201310199 200909552 201001634  643  2013  1  151   18    7.6  51.0    .    .  214  102    .    .  304  438    .    4.2
   201310201 200909552 201001634  643  2013  1  151   14    7.6  75.0    .    .  221  120    .    .  316  517    .    4.5
   201310204 200909552 201001634  643  2013  1  151   18    7.6  80.0    .    .  239  148    .    .  351  680    .    5.1
   201310206 200909552 201001634  643  2013  1  151   18    7.6  76.0    .    .  220  104    .    .  316  438    .    4.2
   201310207 200909552 201001634  643  2013  1  151   18    7.6  55.0    .    .  205   86    .    .  308  453    .    4.7
   201310210 200909552 201001634  643  2013  1  151   14    7.6  64.0    .    .  208   84    .    .  309  433    .    4.6
   201310211 200909552 201001634  643  2013  1  151   14    7.6 108.0    .    .  244  170    .    .  329  605    .    4.2
   201310215 200909552 201001634  643  2013  1  151   18    7.6  72.0    .    .  217  110    .    .  321  557    .    5.0
   201310216 200909552 201001634  643  2013  1  151   14    7.6  74.0    .    .  228  133    .    .  315  518    .    4.2
   201310221 200909552 201001634  643  2013  1  151   14    7.6  72.0    .    .  220  114    .    .  305  495    .    4.4
   201310200 200909552 201001634  643  2013  2  151    8    7.6  69.0  228  137    .    .  316  518    .    .   4.2    . 
   201310202 200909552 201001634  643  2013  2  151    4    7.6  66.0  209  101    .    .  300  467    .    .   4.4    . 
   201310205 200909552 201001634  643  2013  2  151    4    7.6  51.0  222  103    .    .  298  455    .    .   4.3    . 
   201310208 200909552 201001634  643  2013  2  151    8    7.6  70.0  230  152    .    .  318  629    .    .   4.7    . 
   201310209 200909552 201001634  643  2013  2  151    4    7.6  81.0  242  184    .    .  323  586    .    .   3.8    . 
   201310212 200909552 201001634  643  2013  2  151    8    7.6  74.0  213   89    .    .  298  448    .    .   4.6    . 
   201310213 200909552 201001634  643  2013  2  151    4    7.6  61.0  225  118    .    .  321  507    .    .   4.4    . 
   201310218 200909552 201001634  643  2013  2  151    8    7.6  71.0  219  108    .    .  311  497    .    .   4.6    . 
   201310220 200909552 201001634  643  2013  2  151    4    7.6  60.0  227  141    .    .  316  573    .    .   4.4    . 
   201310223 200909552 201001634  643  2013  2  151    8    7.6  58.0  206   91    .    .  304  462    .    .   4.7    . 
   201310300 201001512 201001634  644  2013  1  152   18    8.3  52.0    .    .  215  100    .    .  310  408    .    4.0
   201310303 201001512 201001634  644  2013  1  152   18    8.3  57.0    .    .  240  155    .    .  326  531    .    4.0
   201310305 201001512 201001634  644  2013  1  152   18    8.3  61.0    .    .  221  127    .    .  328  575    .    4.8
   201310306 201001512 201001634  644  2013  1  152   14    8.3  62.0    .    .  221  112    .    .  311  419    .    3.9
   201310310 201001512 201001634  644  2013  1  152   14    8.3  63.0    .    .  234  143    .    .  321  494    .    3.9
   201310312 201001512 201001634  644  2013  1  152   18    8.3  66.0    .    .  202   72    .    .  302  365    .    4.3
   201310313 201001512 201001634  644  2013  1  152   14    8.3  59.0    .    .  231  125    .    .  323  507    .    4.3
   201310316 201001512 201001634  644  2013  1  152   14    8.3  68.0    .    .  216  104    .    .  306  425    .    4.1
   201310317 201001512 201001634  644  2013  1  152   18    8.3  81.0    .    .  238  154    .    .  339  644    .    4.7
   201310318 201001512 201001634  644  2013  1  152   14    8.3  60.0    .    .  208   94    .    .  321  537    .    5.2
   201310299 201001512 201001634  644  2013  2  152    4    8.3  55.0  227  126    .    .  307  431    .    .   3.6    . 
   201310301 201001512 201001634  644  2013  2  152    8    8.3  69.0  224  135    .    .  305  520    .    .   4.2    . 
   201310302 201001512 201001634  644  2013  2  152    8    8.3  54.0  208  109    .    .  305  455    .    .   4.2    . 
   201310309 201001512 201001634  644  2013  2  152    4    8.3  65.0  222  136    .    .  311  527    .    .   4.2    . 
   201310311 201001512 201001634  644  2013  2  152    4    8.3  58.0  203   95    .    .  301  477    .    .   4.6    . 
   201310315 201001512 201001634  644  2013  2  152    8    8.3  57.0  210   89    .    .  276  308    .    .   3.3    . 
   201310319 201001512 201001634  644  2013  2  152    8    8.3  68.0  225  130    .    .  300  461    .    .   3.9    . 
   201310320 201001512 201001634  644  2013  2  152    4    8.3  73.0  239  179    .    .  320  549    .    .   3.6    . 
   201310321 201001512 201001634  644  2013  2  152    4    8.3  61.0  229  153    .    .  302  510    .    .   3.8    . 
   201310322 201001512 201001634  644  2013  2  152    8    8.3  68.0  226  139    .    .  308  494    .    .   3.9    . 
   201311245 201001952 200914514  666  2013  1  158   14    8.3  69.0    .    .  244  150    .    .  335  575    .    4.4
   201311248 201001952 200914514  666  2013  1  158   18    8.3  90.0    .    .  231  118    .    .  339  561    .    4.8
   201311250 201001952 200914514  666  2013  1  158   18    8.3  94.0    .    .  246  166    .    .  335  585    .    4.2
   201311254 201001952 200914514  666  2013  1  158   18    8.3  71.0    .    .  228  117    .    .  326  486    .    4.3
   201311256 201001952 200914514  666  2013  1  158   14    8.3  58.0    .    .  202   82    .    .  308  511    .    5.3
   201311257 201001952 200914514  666  2013  1  158   18    8.3  70.0    .    .  212  106    .    .  309  476    .    4.5
   201311258 201001952 200914514  666  2013  1  158   14    8.3  64.0    .    .  218  104    .    .  322  545    .    5.0
   201311263 201001952 200914514  666  2013  1  158   14    8.3  66.0    .    .  216   96    .    .  334  559    .    5.3
   201311265 201001952 200914514  666  2013  1  158   18    8.3  78.0    .    .  233  131    .    .  333  539    .    4.4
   201311266 201001952 200914514  666  2013  1  158   14    8.3 106.0    .    .  210   94    .    .    .    .    .     . 
   201311244 201001952 200914514  666  2013  2  158    4    8.3  58.0  230  138    .    .  296  442    .    .   3.5    . 
   201311246 201001952 200914514  666  2013  2  158    8    8.3  88.0  233  105    .    .  307  486    .    .   4.6    . 
   201311247 201001952 200914514  666  2013  2  158    8    8.3  99.0  267  209    .    .  349  697    .    .   4.2    . 
   201311252 201001952 200914514  666  2013  2  158    4    8.3  73.0  231  123    .    .  317  519    .    .   4.4    . 
   201311253 201001952 200914514  666  2013  2  158    8    8.3  86.0  221  113    .    .  314  530    .    .   4.7    . 
   201311255 201001952 200914514  666  2013  2  158    4    8.3  57.0  222  118    .    .  304  470    .    .   4.1    . 
   201311259 201001952 200914514  666  2013  2  158    4    8.3  76.0  234  148    .    .  311  519    .    .   3.9    . 
   201311260 201001952 200914514  666  2013  2  158    8    8.3  93.0  233  141    .    .  304  475    .    .   3.8    . 
   201311264 201001952 200914514  666  2013  2  158    8    8.3  77.0  225  121    .    .  298  406    .    .   3.6    . 
   201311267 201001952 200914514  666  2013  2  158    4    8.3  77.0  246  166    .    .  324  552    .    .   3.9    . 
   201311344 201001660 200914514  667  2013  1  162   14    8.3  59.0    .    .  222  118    .    .  316  479    .    4.2
   201311345 201001660 200914514  667  2013  1  162   18    8.3  59.0    .    .  215  106    .    .  290  375    .    3.6
   201311346 201001660 200914514  667  2013  1  162   14    8.3  81.0    .    .  234  146    .    .  337  626    .    4.8
   201311347 201001660 200914514  667  2013  1  162   18    8.3  66.0    .    .  234  139    .    .  332  568    .    4.5
   201311348 201001660 200914514  667  2013  1  162   18    8.3  95.0    .    .  242  135    .    .  333  539    .    4.4
   201311349 201001660 200914514  667  2013  1  162   14    8.3  58.0    .    .  223  121    .    .  315  513    .    4.4
   201311350 201001660 200914514  667  2013  1  162   14    8.3  83.0    .    .  224  113    .    .  334  595    .    5.2
   201311352 201001660 200914514  667  2013  1  162   18    8.3  85.0    .    .  227  112    .    .  307  410    .    3.8
   201311362 201001660 200914514  667  2013  1  162   18    8.3  58.0    .    .  222  111    .    .  319  491    .    4.5
   201311363 201001660 200914514  667  2013  1  162   14    8.3  94.0    .    .  218  104    .    .  312  499    .    4.7
   201311339 201001660 200914514  667  2013  2  162    4    8.3  85.0  248  182    .    .  344  688    .    .   4.5    . 
   201311340 201001660 200914514  667  2013  2  162    4    8.3  61.0  233  154    .    .  315  535    .    .   3.9    . 
   201311341 201001660 200914514  667  2013  2  162    8    8.3  83.0  230  120    .    .  318  490    .    .   4.3    . 
   201311342 201001660 200914514  667  2013  2  162    4    8.3  89.0  245  148    .    .  335  627    .    .   4.7    . 
   201311343 201001660 200914514  667  2013  2  162    4    8.3  72.0  226  125    .    .  308  526    .    .   4.4    . 
   201311356 201001660 200914514  667  2013  2  162    8    8.3  76.0  234  136    .    .  316  521    .    .   4.2    . 
   201311357 201001660 200914514  667  2013  2  162    8    8.3  43.0  161   55    .    .  175  109    .    .   1.4    . 
   201311358 201001660 200914514  667  2013  2  162    8    8.3  78.0  227  133    .    .  294  441    .    .   3.6    . 
   201311359 201001660 200914514  667  2013  2  162    4    8.3  65.0  230  139    .    .  299  476    .    .   3.8    . 
   201311361 201001660 200914514  667  2013  2  162    8    8.3  74.0  231  128    .    .  308  518    .    .   4.3    . 
